# Supplementary material for: Exon junction complex shapes the m6A epitranscriptome
Source: Nat Commun. 2022 Dec 23;13:7904. doi: 10.1038/s41467-022-35643-1 (PMC9780246; doi:10.1038/s41467-022-35643-1)
Supplement: Supplementary file 3 — Supplementary Data 1 [file 41467_2022_35643_MOESM3_ESM.xlsx]

## Sheet: ALKBH5 & FTO IP MS analysis
reference	Gene Symbol	Annotation	MWT(kDa)	Unique peptide of Flag-ALKBH5	Total peptides of Flag-ALKBH5	Unique peptide of Flag-FTO	Total peptides of Flag-FTO	Sum Intensity of Flag-ALKBH5	Sum Intensity of Flag-FTO	lowest P value	Relative abundance Flag-ALKBH5 vs Flag-FTO	Relative abundance Flag-FTO vs Flag-ALKBH5
Q6P6C2_ALKB5_HUMAN	ALKBH5	RNA demethylase ALKBH5 OS=Homo sapiens GN=ALKBH5 PE=1 SV=2	44.23	38	1392	3	107	61000000000	3300000	3300000	18484.8	1
Q93008_USP9X_HUMAN	USP9X	Probable ubiquitin carboxyl-terminal hydrolase FAF-X OS=Homo sapiens GN=USP9X PE=1 SV=3	292.09	76	618	6	6	950000000	54000	54000	17592.6	1
P52732_KIF11_HUMAN	KIF11	Kinesin-like protein KIF11 OS=Homo sapiens GN=KIF11 PE=1 SV=2	119.09	67	373	73	481	650000000	730000000	650000000	1	1.12308
O14744_ANM5_HUMAN	PRMT5	Protein arginine N-methyltransferase 5 OS=Homo sapiens GN=PRMT5 PE=1 SV=4	72.64	40	302	55	501	1700000000	4700000000	1700000000	1	2.76471
Q07021_C1QBP_HUMAN	C1QBP	Complement component 1 Q subcomponent-binding protein, mitochondrial OS=Homo sapiens GN=C1QBP PE=1 SV=1	31.34	12	295	8	26	2900000000	4600000	4600000	630.435	1
P19338_NUCL_HUMAN	NCL	Nucleolin OS=Homo sapiens GN=NCL PE=1 SV=3	76.57	42	271	20	34	220000000	3700000	3700000	59.4595	1
Q86V81_THOC4_HUMAN	ALYREF	THO complex subunit 4 OS=Homo sapiens GN=ALYREF PE=1 SV=3	26.87	10	262	2	3	1500000000	72000	72000	20833.3	1
P11021_GRP78_HUMAN	HSPA5	78 kDa glucose-regulated protein OS=Homo sapiens GN=HSPA5 PE=1 SV=2	72.29	41	230	19	26	1000000000	24000000	24000000	41.6667	1
Q13813_SPTN1_HUMAN	SPTAN1	Spectrin alpha chain, non-erythrocytic 1 OS=Homo sapiens GN=SPTAN1 PE=1 SV=3	284.36	105	171	139	244	25000000	26000000	25000000	1	1.04
P11142_HSP7C_HUMAN	HSPA8	Heat shock cognate 71 kDa protein OS=Homo sapiens GN=HSPA8 PE=1 SV=1	70.85	29	168	18	37	360000000	22000000	22000000	16.3636	1
Q01082_SPTB2_HUMAN	SPTBN1	Spectrin beta chain, non-erythrocytic 1 OS=Homo sapiens GN=SPTBN1 PE=1 SV=2	274.44	79	161	91	214	18000000	21000000	18000000	1	1.16667
Q9Y2W1_TR150_HUMAN	THRAP3	Thyroid hormone receptor-associated protein 3 OS=Homo sapiens GN=THRAP3 PE=1 SV=2	108.6	36	132	29	99	34000000	22000000	22000000	1.54545	1
Q9H307_PININ_HUMAN	PNN	Pinin OS=Homo sapiens GN=PNN PE=1 SV=4	81.56	34	129	0	0	47000000	0	47000000	1	0
P38646_GRP75_HUMAN	HSPA9	Stress-70 protein, mitochondrial OS=Homo sapiens GN=HSPA9 PE=1 SV=2	73.63	31	125	29	54	210000000	37000000	37000000	5.67568	1
P23396_RS3_HUMAN	RPS3	40S ribosomal protein S3 OS=Homo sapiens GN=RPS3 PE=1 SV=2	26.67	22	124	15	31	220000000	4000000	4000000	55	1
P38919_IF4A3_HUMAN	EIF4A3	Eukaryotic initiation factor 4A-III OS=Homo sapiens GN=EIF4A3 PE=1 SV=4	46.84	26	120	0	0	150000000	0	150000000	1	0
Q08211_DHX9_HUMAN	DHX9	ATP-dependent RNA helicase A OS=Homo sapiens GN=DHX9 PE=1 SV=4	140.87	35	119	9	14	29000000	200000	200000	145	1
P23588_IF4B_HUMAN	EIF4B	Eukaryotic translation initiation factor 4B OS=Homo sapiens GN=EIF4B PE=1 SV=2	69.11	19	114	34	386	43000000	420000000	43000000	1	9.76744
Q6P2Q9_PRP8_HUMAN	PRPF8	Pre-mRNA-processing-splicing factor 8 OS=Homo sapiens GN=PRPF8 PE=1 SV=2	273.43	61	112	22	22	9200000	200000	200000	46	1
Q9NR30_DDX21_HUMAN	DDX21	Nucleolar RNA helicase 2 OS=Homo sapiens GN=DDX21 PE=1 SV=5	87.29	36	111	3	3	33000000	44000	44000	750	1
P11940_PABP1_HUMAN	PABPC1	Polyadenylate-binding protein 1 OS=Homo sapiens GN=PABPC1 PE=1 SV=2	70.63	28	107	5	5	330000000	1100000	1100000	300	1
O60684_IMA7_HUMAN	KPNA6	Importin subunit alpha-7 OS=Homo sapiens GN=KPNA6 PE=1 SV=1	59.99	15	105	0	0	230000000	0	230000000	1	0
P46777_RL5_HUMAN	RPL5	60S ribosomal protein L5 OS=Homo sapiens GN=RPL5 PE=1 SV=3	34.34	18	104	5	8	25000000	290000	290000	86.2069	1
Q7L2E3_DHX30_HUMAN	DHX30	Putative ATP-dependent RNA helicase DHX30 OS=Homo sapiens GN=DHX30 PE=1 SV=1	133.85	48	102	2	2	24000000	30000	30000	800	1
O15397_IPO8_HUMAN	IPO8	Importin-8 OS=Homo sapiens GN=IPO8 PE=1 SV=2	119.86	29	100	43	232	53000000	170000000	53000000	1	3.20755
P08107_HSP71_HUMAN	HSPA1A	Heat shock 70 kDa protein 1A/1B OS=Homo sapiens GN=HSPA1A PE=1 SV=5	70.01	23	98	20	51	370000000	43000000	43000000	8.60465	1
Q15208_STK38_HUMAN	STK38	Serine/threonine-protein kinase 38 OS=Homo sapiens GN=STK38 PE=1 SV=1	54.16	25	96	32	155	280000000	380000000	280000000	1	1.35714
Q9NYF8_BCLF1_HUMAN	BCLAF1	Bcl-2-associated transcription factor 1 OS=Homo sapiens GN=BCLAF1 PE=1 SV=2	106.06	35	95	33	102	19000000	9000000	9000000	2.11111	1
P21333_FLNA_HUMAN	FLNA	Filamin-A OS=Homo sapiens GN=FLNA PE=1 SV=4	280.56	63	94	87	220	15000000	42000000	15000000	1	2.8
O75643_U520_HUMAN	SNRNP200	U5 small nuclear ribonucleoprotein 200 kDa helicase OS=Homo sapiens GN=SNRNP200 PE=1 SV=2	244.35	51	89	16	16	9500000	310000	310000	30.6452	1
Q00839_HNRPU_HUMAN	HNRNPU	Heterogeneous nuclear ribonucleoprotein U OS=Homo sapiens GN=HNRNPU PE=1 SV=6	90.53	24	89	9	11	66000000	700000	700000	94.2857	1
O15234_CASC3_HUMAN	CASC3	Protein CASC3 OS=Homo sapiens GN=CASC3 PE=1 SV=2	76.23	22	89	0	0	31000000	0	31000000	1	0
O75533_SF3B1_HUMAN	SF3B1	Splicing factor 3B subunit 1 OS=Homo sapiens GN=SF3B1 PE=1 SV=3	145.74	38	83	34	43	17000000	3100000	3100000	5.48387	1
P39023_RL3_HUMAN	RPL3	60S ribosomal protein L3 OS=Homo sapiens GN=RPL3 PE=1 SV=2	46.08	16	83	4	4	21000000	38000	38000	552.632	1
Q6P158_DHX57_HUMAN	DHX57	Putative ATP-dependent RNA helicase DHX57 OS=Homo sapiens GN=DHX57 PE=1 SV=2	155.51	39	81	0	0	7300000	0	7300000	1	0
P52272_HNRPM_HUMAN	HNRNPM	Heterogeneous nuclear ribonucleoprotein M OS=Homo sapiens GN=HNRNPM PE=1 SV=3	77.46	23	79	0	0	54000000	0	54000000	1	0
P52294_IMA5_HUMAN	KPNA1	Importin subunit alpha-5 OS=Homo sapiens GN=KPNA1 PE=1 SV=3	60.18	15	79	0	0	210000000	0	210000000	1	0
Q6PJT7_ZC3HE_HUMAN	ZC3H14	Zinc finger CCCH domain-containing protein 14 OS=Homo sapiens GN=ZC3H14 PE=1 SV=1	82.82	24	77	0	0	8600000	0	8600000	1	0
P34931_HS71L_HUMAN	HSPA1L	Heat shock 70 kDa protein 1-like OS=Homo sapiens GN=HSPA1L PE=1 SV=2	70.33	11	77	11	28	300000000	54000000	54000000	5.55556	1
P98175_RBM10_HUMAN	RBM10	RNA-binding protein 10 OS=Homo sapiens GN=RBM10 PE=1 SV=3	103.47	41	74	52	201	22000000	170000000	22000000	1	7.72727
P61247_RS3A_HUMAN	RPS3A	40S ribosomal protein S3a OS=Homo sapiens GN=RPS3A PE=1 SV=2	29.93	15	74	9	18	58000000	1300000	1300000	44.6154	1
Q9BQA1_MEP50_HUMAN	WDR77	Methylosome protein 50 OS=Homo sapiens GN=WDR77 PE=1 SV=1	36.7	8	73	9	150	670000000	1600000000	670000000	1	2.38806
Q15393_SF3B3_HUMAN	SF3B3	Splicing factor 3B subunit 3 OS=Homo sapiens GN=SF3B3 PE=1 SV=4	135.49	31	71	30	54	12000000	3600000	3600000	3.33333	1
P67809_YBOX1_HUMAN	YBX1	Nuclease-sensitive element-binding protein 1 OS=Homo sapiens GN=YBX1 PE=1 SV=3	35.9	14	67	6	9	73000000	690000	690000	105.797	1
Q6PKG0_LARP1_HUMAN	LARP1	La-related protein 1 OS=Homo sapiens GN=LARP1 PE=1 SV=2	123.43	32	63	8	9	18000000	490000	490000	36.7347	1
Q9NZI8_IF2B1_HUMAN	IGF2BP1	Insulin-like growth factor 2 mRNA-binding protein 1 OS=Homo sapiens GN=IGF2BP1 PE=1 SV=2	63.44	18	63	7	7	89000000	2700000	2700000	32.963	1
O75152_ZC11A_HUMAN	ZC3H11A	Zinc finger CCCH domain-containing protein 11A OS=Homo sapiens GN=ZC3H11A PE=1 SV=3	89.08	32	62	0	0	10000000	0	10000000	1	0
Q8IYB3_SRRM1_HUMAN	SRRM1	Serine/arginine repetitive matrix protein 1 OS=Homo sapiens GN=SRRM1 PE=1 SV=2	102.27	19	60	0	0	6700000	0	6700000	1	0
Q9HCE1_MOV10_HUMAN	MOV10	Putative helicase MOV-10 OS=Homo sapiens GN=MOV10 PE=1 SV=2	113.6	28	59	0	0	6500000	0	6500000	1	0
Q01804_OTUD4_HUMAN	OTUD4	OTU domain-containing protein 4 OS=Homo sapiens GN=OTUD4 PE=1 SV=4	123.97	33	57	42	123	9700000	53000000	9700000	1	5.46392
Q9UKV3_ACINU_HUMAN	ACIN1	Apoptotic chromatin condensation inducer in the nucleus OS=Homo sapiens GN=ACIN1 PE=1 SV=2	151.77	23	57	0	0	2200000	0	2200000	1	0
P62701_RS4X_HUMAN	RPS4X	40S ribosomal protein S4, X isoform OS=Homo sapiens GN=RPS4X PE=1 SV=2	29.58	18	57	14	27	27000000	840000	840000	32.1429	1
Q16531_DDB1_HUMAN	DDB1	DNA damage-binding protein 1 OS=Homo sapiens GN=DDB1 PE=1 SV=1	126.89	33	56	11	12	5600000	230000	230000	24.3478	1
Q9BRS2_RIOK1_HUMAN	RIOK1	Serine/threonine-protein kinase RIO1 OS=Homo sapiens GN=RIOK1 PE=1 SV=2	65.54	22	56	25	98	20000000	39000000	20000000	1	1.95
Q14692_BMS1_HUMAN	BMS1	Ribosome biogenesis protein BMS1 homolog OS=Homo sapiens GN=BMS1 PE=1 SV=1	145.72	26	56	7	11	2600000	99000	99000	26.2626	1
Q02878_RL6_HUMAN	RPL6	60S ribosomal protein L6 OS=Homo sapiens GN=RPL6 PE=1 SV=3	32.71	16	55	6	7	52000000	220000	220000	236.364	1
P46087_NOP2_HUMAN	NOP2	Probable 28S rRNA (cytosine(4447)-C(5))-methyltransferase OS=Homo sapiens GN=NOP2 PE=1 SV=2	89.25	26	53	0	0	14000000	0	14000000	1	0
P46781_RS9_HUMAN	RPS9	40S ribosomal protein S9 OS=Homo sapiens GN=RPS9 PE=1 SV=3	22.58	17	53	8	9	30000000	740000	740000	40.5405	1
Q9BQG0_MBB1A_HUMAN	MYBBP1A	Myb-binding protein 1A OS=Homo sapiens GN=MYBBP1A PE=1 SV=2	148.76	27	52	9	9	3700000	110000	110000	33.6364	1
Q96EY7_PTCD3_HUMAN	PTCD3	Pentatricopeptide repeat domain-containing protein 3, mitochondrial OS=Homo sapiens GN=PTCD3 PE=1 SV=3	78.5	19	52	1	1	8400000	4900	4900	1714.29	1
Q9Y3Y2_CHTOP_HUMAN	CHTOP	Chromatin target of PRMT1 protein OS=Homo sapiens GN=CHTOP PE=1 SV=2	26.38	6	52	2	2	39000000	32000	32000	1218.75	1
Q14204_DYHC1_HUMAN	DYNC1H1	Cytoplasmic dynein 1 heavy chain 1 OS=Homo sapiens GN=DYNC1H1 PE=1 SV=5	532.07	48	51	60	70	1100000	1600000	1100000	1	1.45455
Q14152_EIF3A_HUMAN	EIF3A	Eukaryotic translation initiation factor 3 subunit A OS=Homo sapiens GN=EIF3A PE=1 SV=1	166.47	35	51	21	30	3000000	990000	990000	3.0303	1
P78527_PRKDC_HUMAN	PRKDC	DNA-dependent protein kinase catalytic subunit OS=Homo sapiens GN=PRKDC PE=1 SV=3	468.79	43	50	51	58	1100000	1300000	1100000	1	1.18182
Q8IY81_SPB1_HUMAN	FTSJ3	pre-rRNA processing protein FTSJ3 OS=Homo sapiens GN=FTSJ3 PE=1 SV=2	96.5	22	48	0	0	9800000	0	9800000	1	0
P26373_RL13_HUMAN	RPL13	60S ribosomal protein L13 OS=Homo sapiens GN=RPL13 PE=1 SV=4	24.25	11	48	5	6	62000000	360000	360000	172.222	1
Q96A72_MGN2_HUMAN	MAGOHB	Protein mago nashi homolog 2 OS=Homo sapiens GN=MAGOHB PE=1 SV=1	17.26	11	48	0	0	140000000	0	140000000	1	0
Q13435_SF3B2_HUMAN	SF3B2	Splicing factor 3B subunit 2 OS=Homo sapiens GN=SF3B2 PE=1 SV=2	100.16	30	47	21	28	7900000	1700000	1700000	4.64706	1
Q15029_U5S1_HUMAN	EFTUD2	116 kDa U5 small nuclear ribonucleoprotein component OS=Homo sapiens GN=EFTUD2 PE=1 SV=1	109.37	29	47	5	5	7500000	110000	110000	68.1818	1
P78371_TCPB_HUMAN	CCT2	T-complex protein 1 subunit beta OS=Homo sapiens GN=CCT2 PE=1 SV=4	57.45	22	47	5	5	26000000	1300000	1300000	20	1
P54105_ICLN_HUMAN	CLNS1A	Methylosome subunit pICln OS=Homo sapiens GN=CLNS1A PE=1 SV=1	26.2	7	47	8	121	77000000	330000000	77000000	1	4.28571
Q9UQ35_SRRM2_HUMAN	SRRM2	Serine/arginine repetitive matrix protein 2 OS=Homo sapiens GN=SRRM2 PE=1 SV=2	299.44	34	46	25	28	3700000	720000	720000	5.13889	1
Q5W0B1_RN219_HUMAN	RNF219	RING finger protein 219 OS=Homo sapiens GN=RNF219 PE=1 SV=1	81.07	20	46	20	76	10000000	16000000	10000000	1	1.6
Q9Y2H1_ST38L_HUMAN	STK38L	Serine/threonine-protein kinase 38-like OS=Homo sapiens GN=STK38L PE=1 SV=3	53.97	22	44	26	65	24000000	44000000	24000000	1	1.83333
O43896_KIF1C_HUMAN	KIF1C	Kinesin-like protein KIF1C OS=Homo sapiens GN=KIF1C PE=1 SV=3	122.87	26	44	0	0	3800000	0	3800000	1	0
Q13838_DX39B_HUMAN	DDX39B	Spliceosome RNA helicase DDX39B OS=Homo sapiens GN=DDX39B PE=1 SV=1	48.96	16	43	0	0	52000000	0	52000000	1	0
P09651_ROA1_HUMAN	HNRNPA1	Heterogeneous nuclear ribonucleoprotein A1 OS=Homo sapiens GN=HNRNPA1 PE=1 SV=5	38.72	6	43	0	0	3900000	0	3900000	1	0
Q12906_ILF3_HUMAN	ILF3	Interleukin enhancer-binding factor 3 OS=Homo sapiens GN=ILF3 PE=1 SV=3	95.28	24	42	1	1	6200000	15000	15000	413.333	1
Q3V6T2_GRDN_HUMAN	CCDC88A	Girdin OS=Homo sapiens GN=CCDC88A PE=1 SV=2	215.91	33	41	49	72	780000	4400000	780000	1	5.64103
Q92900_RENT1_HUMAN	UPF1	Regulator of nonsense transcripts 1 OS=Homo sapiens GN=UPF1 PE=1 SV=2	124.27	28	41	0	0	6200000	0	6200000	1	0
P0CW22_RS17L_HUMAN	RPS17L	40S ribosomal protein S17-like OS=Homo sapiens GN=RPS17L PE=1 SV=1	15.54	6	40	5	6	25000000	86000	86000	290.698	1
Q9BYN8_RT26_HUMAN	MRPS26	28S ribosomal protein S26, mitochondrial OS=Homo sapiens GN=MRPS26 PE=1 SV=1	24.2	12	39	1	1	13000000	5400	5400	2407.41	1
P62241_RS8_HUMAN	RPS8	40S ribosomal protein S8 OS=Homo sapiens GN=RPS8 PE=1 SV=2	24.19	8	39	6	9	84000000	1300000	1300000	64.6154	1
P48643_TCPE_HUMAN	CCT5	T-complex protein 1 subunit epsilon OS=Homo sapiens GN=CCT5 PE=1 SV=1	59.63	21	38	1	1	13000000	59000	59000	220.339	1
P17987_TCPA_HUMAN	TCP1	T-complex protein 1 subunit alpha OS=Homo sapiens GN=TCP1 PE=1 SV=1	60.31	18	38	3	4	14000000	690000	690000	20.2899	1
P52292_IMA1_HUMAN	KPNA2	Importin subunit alpha-1 OS=Homo sapiens GN=KPNA2 PE=1 SV=1	57.83	16	38	0	0	45000000	0	45000000	1	0
P27708_PYR1_HUMAN	CAD	CAD protein OS=Homo sapiens GN=CAD PE=1 SV=3	242.83	31	37	32	43	1400000	1300000	1300000	1.07692	1
Q7Z6Z7_HUWE1_HUMAN	HUWE1	E3 ubiquitin-protein ligase HUWE1 OS=Homo sapiens GN=HUWE1 PE=1 SV=3	481.59	28	37	25	32	2000000	360000	360000	5.55556	1
O43143_DHX15_HUMAN	DHX15	Putative pre-mRNA-splicing factor ATP-dependent RNA helicase DHX15 OS=Homo sapiens GN=DHX15 PE=1 SV=2	90.88	25	37	10	13	4300000	310000	310000	13.871	1
Q92598_HS105_HUMAN	HSPH1	Heat shock protein 105 kDa OS=Homo sapiens GN=HSPH1 PE=1 SV=1	96.8	22	37	13	14	9800000	480000	480000	20.4167	1
P36578_RL4_HUMAN	RPL4	60S ribosomal protein L4 OS=Homo sapiens GN=RPL4 PE=1 SV=5	47.67	19	37	0	0	61000000	0	61000000	1	0
P46821_MAP1B_HUMAN	MAP1B	Microtubule-associated protein 1B OS=Homo sapiens GN=MAP1B PE=1 SV=2	270.47	33	36	72	120	1000000	9700000	1000000	1	9.7
Q99832_TCPH_HUMAN	CCT7	T-complex protein 1 subunit eta OS=Homo sapiens GN=CCT7 PE=1 SV=2	59.33	23	36	4	4	14000000	350000	350000	40	1
P50990_TCPQ_HUMAN	CCT8	T-complex protein 1 subunit theta OS=Homo sapiens GN=CCT8 PE=1 SV=4	59.58	22	36	6	6	51000000	2200000	2200000	23.1818	1
O43390_HNRPR_HUMAN	HNRNPR	Heterogeneous nuclear ribonucleoprotein R OS=Homo sapiens GN=HNRNPR PE=1 SV=1	70.9	15	36	3	4	8900000	140000	140000	63.5714	1
P62269_RS18_HUMAN	RPS18	40S ribosomal protein S18 OS=Homo sapiens GN=RPS18 PE=1 SV=3	17.71	11	36	7	13	37000000	730000	730000	50.6849	1
P07910_HNRPC_HUMAN	HNRNPC	Heterogeneous nuclear ribonucleoproteins C1/C2 OS=Homo sapiens GN=HNRNPC PE=1 SV=4	33.65	9	36	0	0	64000000	0	64000000	1	0
O95071_UBR5_HUMAN	UBR5	E3 ubiquitin-protein ligase UBR5 OS=Homo sapiens GN=UBR5 PE=1 SV=2	309.16	31	35	19	19	1400000	350000	350000	4	1
Q8NHW5_RLA0L_HUMAN	RPLP0P6	60S acidic ribosomal protein P0-like OS=Homo sapiens GN=RPLP0P6 PE=5 SV=1	34.34	11	35	4	5	28000000	190000	190000	147.368	1
P30414_NKTR_HUMAN	NKTR	NK-tumor recognition protein OS=Homo sapiens GN=NKTR PE=1 SV=2	165.58	23	34	0	0	1600000	0	1600000	1	0
Q15459_SF3A1_HUMAN	SF3A1	Splicing factor 3A subunit 1 OS=Homo sapiens GN=SF3A1 PE=1 SV=1	88.83	21	34	8	10	3600000	220000	220000	16.3636	1
Q53F19_CQ085_HUMAN	C17orf85	Uncharacterized protein C17orf85 OS=Homo sapiens GN=C17orf85 PE=1 SV=2	70.55	15	34	0	0	6400000	0	6400000	1	0
Q07020_RL18_HUMAN	RPL18	60S ribosomal protein L18 OS=Homo sapiens GN=RPL18 PE=1 SV=2	21.62	9	34	5	7	63000000	510000	510000	123.529	1
P48634_PRC2A_HUMAN	PRRC2A	Protein PRRC2A OS=Homo sapiens GN=PRRC2A PE=1 SV=3	228.72	28	33	9	9	630000	110000	110000	5.72727	1
Q9P2R3_ANFY1_HUMAN	ANKFY1	Rabankyrin-5 OS=Homo sapiens GN=ANKFY1 PE=1 SV=2	128.32	20	33	24	54	2100000	4000000	2100000	1	1.90476
P62081_RS7_HUMAN	RPS7	40S ribosomal protein S7 OS=Homo sapiens GN=RPS7 PE=1 SV=1	22.11	11	33	8	12	8900000	170000	170000	52.3529	1
P18583_SON_HUMAN	SON	Protein SON OS=Homo sapiens GN=SON PE=1 SV=4	263.66	23	32	1	1	1900000	3800	3800	500	1
O95757_HS74L_HUMAN	HSPA4L	Heat shock 70 kDa protein 4L OS=Homo sapiens GN=HSPA4L PE=1 SV=3	94.45	19	32	4	4	4800000	97000	97000	49.4845	1
Q92552_RT27_HUMAN	MRPS27	28S ribosomal protein S27, mitochondrial OS=Homo sapiens GN=MRPS27 PE=1 SV=3	47.58	18	32	0	0	18000000	0	18000000	1	0
Q92841_DDX17_HUMAN	DDX17	Probable ATP-dependent RNA helicase DDX17 OS=Homo sapiens GN=DDX17 PE=1 SV=2	80.22	18	32	0	0	10000000	0	10000000	1	0
Q13263_TIF1B_HUMAN	TRIM28	Transcription intermediary factor 1-beta OS=Homo sapiens GN=TRIM28 PE=1 SV=5	88.49	16	32	13	21	3400000	1100000	1100000	3.09091	1
Q71U36_TBA1A_HUMAN	TUBA1A	Tubulin alpha-1A chain OS=Homo sapiens GN=TUBA1A PE=1 SV=1	50.1	13	32	13	25	33000000	19000000	19000000	1.73684	1
P61978_HNRPK_HUMAN	HNRNPK	Heterogeneous nuclear ribonucleoprotein K OS=Homo sapiens GN=HNRNPK PE=1 SV=1	50.94	14	32	8	22	19000000	10000000	10000000	1.9	1
P62249_RS16_HUMAN	RPS16	40S ribosomal protein S16 OS=Homo sapiens GN=RPS16 PE=1 SV=2	16.44	12	32	7	13	59000000	1400000	1400000	42.1429	1
Q9Y657_SPIN1_HUMAN	SPIN1	Spindlin-1 OS=Homo sapiens GN=SPIN1 PE=1 SV=3	29.58	10	32	11	60	6700000	51000000	6700000	1	7.61194
P62424_RL7A_HUMAN	RPL7A	60S ribosomal protein L7a OS=Homo sapiens GN=RPL7A PE=1 SV=2	29.98	11	32	5	7	42000000	230000	230000	182.609	1
P15880_RS2_HUMAN	RPS2	40S ribosomal protein S2 OS=Homo sapiens GN=RPS2 PE=1 SV=2	31.3	10	32	6	13	40000000	1200000	1200000	33.3333	1
Q9NZB2_F120A_HUMAN	FAM120A	Constitutive coactivator of PPAR-gamma-like protein 1 OS=Homo sapiens GN=FAM120A PE=1 SV=2	121.81	21	31	10	11	2200000	250000	250000	8.8	1
Q8WWY3_PRP31_HUMAN	PRPF31	U4/U6 small nuclear ribonucleoprotein Prp31 OS=Homo sapiens GN=PRPF31 PE=1 SV=2	55.42	17	31	20	32	10000000	15000000	10000000	1	1.5
P18124_RL7_HUMAN	RPL7	60S ribosomal protein L7 OS=Homo sapiens GN=RPL7 PE=1 SV=1	29.21	15	31	7	7	41000000	550000	550000	74.5455	1
P31943_HNRH1_HUMAN	HNRNPH1	Heterogeneous nuclear ribonucleoprotein H OS=Homo sapiens GN=HNRNPH1 PE=1 SV=4	49.2	10	31	11	33	50000000	43000000	43000000	1.16279	1
P18621_RL17_HUMAN	RPL17	60S ribosomal protein L17 OS=Homo sapiens GN=RPL17 PE=1 SV=3	21.38	9	31	2	2	24000000	160000	160000	150	1
P49207_RL34_HUMAN	RPL34	60S ribosomal protein L34 OS=Homo sapiens GN=RPL34 PE=1 SV=3	13.28	5	31	2	2	16000000	140000	140000	114.286	1
P50991_TCPD_HUMAN	CCT4	T-complex protein 1 subunit delta OS=Homo sapiens GN=CCT4 PE=1 SV=4	57.89	16	30	4	4	16000000	530000	530000	30.1887	1
Q7Z2W4_ZCCHV_HUMAN	ZC3HAV1	Zinc finger CCCH-type antiviral protein 1 OS=Homo sapiens GN=ZC3HAV1 PE=1 SV=3	101.37	16	30	0	0	3100000	0	3100000	1	0
Q13885_TBB2A_HUMAN	TUBB2A	Tubulin beta-2A chain OS=Homo sapiens GN=TUBB2A PE=1 SV=1	49.87	13	30	11	31	15000000	10000000	10000000	1.5	1
Q9Y6Y0_NS1BP_HUMAN	IVNS1ABP	Influenza virus NS1A-binding protein OS=Homo sapiens GN=IVNS1ABP PE=1 SV=3	71.68	11	30	12	30	15000000	39000000	15000000	1	2.6
P61313_RL15_HUMAN	RPL15	60S ribosomal protein L15 OS=Homo sapiens GN=RPL15 PE=1 SV=2	24.13	9	30	4	8	12000000	220000	220000	54.5455	1
P62263_RS14_HUMAN	RPS14	40S ribosomal protein S14 OS=Homo sapiens GN=RPS14 PE=1 SV=3	16.26	8	30	5	9	30000000	690000	690000	43.4783	1
Q86U42_PABP2_HUMAN	PABPN1	Polyadenylate-binding protein 2 OS=Homo sapiens GN=PABPN1 PE=1 SV=3	32.73	8	30	1	1	62000000	19000	19000	3263.16	1
Q5VYS8_TUT7_HUMAN	ZCCHC6	Terminal uridylyltransferase 7 OS=Homo sapiens GN=ZCCHC6 PE=1 SV=1	171.12	23	29	5	5	1100000	46000	46000	23.913	1
Q99459_CDC5L_HUMAN	CDC5L	Cell division cycle 5-like protein OS=Homo sapiens GN=CDC5L PE=1 SV=2	92.19	22	29	6	6	3300000	79000	79000	41.7722	1
Q01780_EXOSX_HUMAN	EXOSC10	Exosome component 10 OS=Homo sapiens GN=EXOSC10 PE=1 SV=2	100.77	20	29	0	0	2000000	0	2000000	1	0
Q9H2U1_DHX36_HUMAN	DHX36	ATP-dependent RNA helicase DHX36 OS=Homo sapiens GN=DHX36 PE=1 SV=2	114.69	18	29	2	2	2200000	14000	14000	157.143	1
P06748_NPM_HUMAN	NPM1	Nucleophosmin OS=Homo sapiens GN=NPM1 PE=1 SV=2	32.55	10	29	3	4	47000000	17000	17000	2764.71	1
O00422_SAP18_HUMAN	SAP18	Histone deacetylase complex subunit SAP18 OS=Homo sapiens GN=SAP18 PE=1 SV=1	17.55	5	29	0	0	860000	0	860000	1	0
A5YKK6_CNOT1_HUMAN	CNOT1	CCR4-NOT transcription complex subunit 1 OS=Homo sapiens GN=CNOT1 PE=1 SV=2	266.77	25	28	33	41	440000	1000000	440000	1	2.27273
Q9Y4E8_UBP15_HUMAN	USP15	Ubiquitin carboxyl-terminal hydrolase 15 OS=Homo sapiens GN=USP15 PE=1 SV=3	112.35	24	28	23	30	3500000	1900000	1900000	1.84211	1
P42285_SK2L2_HUMAN	SKIV2L2	Superkiller viralicidic activity 2-like 2 OS=Homo sapiens GN=SKIV2L2 PE=1 SV=3	117.73	20	28	2	2	2200000	28000	28000	78.5714	1
O60306_AQR_HUMAN	AQR	Intron-binding protein aquarius OS=Homo sapiens GN=AQR PE=1 SV=4	171.19	20	28	0	0	1300000	0	1300000	1	0
Q9Y3X0_CCDC9_HUMAN	CCDC9	Coiled-coil domain-containing protein 9 OS=Homo sapiens GN=CCDC9 PE=1 SV=1	59.67	14	28	0	0	5500000	0	5500000	1	0
P82930_RT34_HUMAN	MRPS34	28S ribosomal protein S34, mitochondrial OS=Homo sapiens GN=MRPS34 PE=1 SV=2	25.63	13	28	0	0	8400000	0	8400000	1	0
P62244_RS15A_HUMAN	RPS15A	40S ribosomal protein S15a OS=Homo sapiens GN=RPS15A PE=1 SV=2	14.83	9	28	4	4	30000000	210000	210000	142.857	1
P34932_HSP74_HUMAN	HSPA4	Heat shock 70 kDa protein 4 OS=Homo sapiens GN=HSPA4 PE=1 SV=4	94.27	19	27	6	7	2900000	190000	190000	15.2632	1
P43243_MATR3_HUMAN	MATR3	Matrin-3 OS=Homo sapiens GN=MATR3 PE=1 SV=2	94.56	15	27	6	7	2600000	96000	96000	27.0833	1
P22626_ROA2_HUMAN	HNRNPA2B1	Heterogeneous nuclear ribonucleoproteins A2/B1 OS=Homo sapiens GN=HNRNPA2B1 PE=1 SV=2	37.41	15	27	2	2	8900000	8600	8600	1034.88	1
P82650_RT22_HUMAN	MRPS22	28S ribosomal protein S22, mitochondrial OS=Homo sapiens GN=MRPS22 PE=1 SV=1	41.25	15	27	0	0	21000000	0	21000000	1	0
P62917_RL8_HUMAN	RPL8	60S ribosomal protein L8 OS=Homo sapiens GN=RPL8 PE=1 SV=2	28.01	10	27	4	7	22000000	300000	300000	73.3333	1
Q9Y676_RT18B_HUMAN	MRPS18B	28S ribosomal protein S18b, mitochondrial OS=Homo sapiens GN=MRPS18B PE=1 SV=1	29.38	11	27	5	5	10000000	72000	72000	138.889	1
P62316_SMD2_HUMAN	SNRPD2	Small nuclear ribonucleoprotein Sm D2 OS=Homo sapiens GN=SNRPD2 PE=1 SV=1	13.52	8	27	8	44	4600000	11000000	4600000	1	2.3913
P12270_TPR_HUMAN	TPR	Nucleoprotein TPR OS=Homo sapiens GN=TPR PE=1 SV=3	267.13	25	26	24	28	500000	480000	480000	1.04167	1
P42694_HELZ_HUMAN	HELZ	Probable helicase with zinc finger domain OS=Homo sapiens GN=HELZ PE=1 SV=2	218.83	22	26	2	2	710000	8800	8800	80.6818	1
P49368_TCPG_HUMAN	CCT3	T-complex protein 1 subunit gamma OS=Homo sapiens GN=CCT3 PE=1 SV=4	60.5	20	26	4	4	31000000	1200000	1200000	25.8333	1
Q13617_CUL2_HUMAN	CUL2	Cullin-2 OS=Homo sapiens GN=CUL2 PE=1 SV=2	86.93	17	26	0	0	2100000	0	2100000	1	0
P40227_TCPZ_HUMAN	CCT6A	T-complex protein 1 subunit zeta OS=Homo sapiens GN=CCT6A PE=1 SV=3	57.99	15	26	5	5	21000000	1000000	1000000	21	1
P62753_RS6_HUMAN	RPS6	40S ribosomal protein S6 OS=Homo sapiens GN=RPS6 PE=1 SV=1	28.66	12	26	4	7	16000000	2700000	2700000	5.92593	1
P54652_HSP72_HUMAN	HSPA2	Heat shock-related 70 kDa protein 2 OS=Homo sapiens GN=HSPA2 PE=1 SV=1	69.98	8	26	5	18	130000000	15000000	15000000	8.66667	1
P05388_RLA0_HUMAN	RPLP0	60S acidic ribosomal protein P0 OS=Homo sapiens GN=RPLP0 PE=1 SV=1	34.25	7	26	3	4	13000000	110000	110000	118.182	1
Q9Y5S9_RBM8A_HUMAN	RBM8A	RNA-binding protein 8A OS=Homo sapiens GN=RBM8A PE=1 SV=1	19.88	6	26	2	2	88000000	32000	32000	2750	1
Q8IWI9_MGAP_HUMAN	MGA	MAX gene-associated protein OS=Homo sapiens GN=MGA PE=1 SV=3	331.63	19	25	39	69	670000	1900000	670000	1	2.83582
Q08378_GOGA3_HUMAN	GOLGA3	Golgin subfamily A member 3 OS=Homo sapiens GN=GOLGA3 PE=1 SV=2	167.25	22	25	32	32	390000	1200000	390000	1	3.07692
O60506_HNRPQ_HUMAN	SYNCRIP	Heterogeneous nuclear ribonucleoprotein Q OS=Homo sapiens GN=SYNCRIP PE=1 SV=2	69.56	18	25	4	4	11000000	420000	420000	26.1905	1
Q07955_SRSF1_HUMAN	SRSF1	Serine/arginine-rich splicing factor 1 OS=Homo sapiens GN=SRSF1 PE=1 SV=2	27.73	11	25	0	0	4400000	0	4400000	1	0
Q9UNX3_RL26L_HUMAN	RPL26L1	60S ribosomal protein L26-like 1 OS=Homo sapiens GN=RPL26L1 PE=1 SV=1	17.25	8	25	3	5	5600000	100000	100000	56	1
Q00610_CLH1_HUMAN	CLTC	Clathrin heavy chain 1 OS=Homo sapiens GN=CLTC PE=1 SV=5	191.49	18	24	20	31	630000	780000	630000	1	1.2381
P35580_MYH10_HUMAN	MYH10	Myosin-10 OS=Homo sapiens GN=MYH10 PE=1 SV=3	228.86	20	24	2	2	250000	10000	10000	25	1
Q9H6S0_YTDC2_HUMAN	YTHDC2	Probable ATP-dependent RNA helicase YTHDC2 OS=Homo sapiens GN=YTHDC2 PE=1 SV=2	160.15	18	24	0	0	1100000	0	1100000	1	0
Q6IPM2_IQCE_HUMAN	IQCE	IQ domain-containing protein E OS=Homo sapiens GN=IQCE PE=1 SV=2	77.25	17	24	0	0	4100000	0	4100000	1	0
P14866_HNRPL_HUMAN	HNRNPL	Heterogeneous nuclear ribonucleoprotein L OS=Homo sapiens GN=HNRNPL PE=1 SV=2	64.09	13	24	11	12	9000000	2200000	2200000	4.09091	1
Q9NW13_RBM28_HUMAN	RBM28	RNA-binding protein 28 OS=Homo sapiens GN=RBM28 PE=1 SV=3	85.68	14	24	0	0	2200000	0	2200000	1	0
P39019_RS19_HUMAN	RPS19	40S ribosomal protein S19 OS=Homo sapiens GN=RPS19 PE=1 SV=2	16.05	11	24	8	10	14000000	470000	470000	29.7872	1
P46779_RL28_HUMAN	RPL28	60S ribosomal protein L28 OS=Homo sapiens GN=RPL28 PE=1 SV=3	15.74	7	24	1	2	4200000	23000	23000	182.609	1
P49327_FAS_HUMAN	FASN	Fatty acid synthase OS=Homo sapiens GN=FASN PE=1 SV=3	273.25	20	23	22	23	510000	390000	390000	1.30769	1
Q15750_TAB1_HUMAN	TAB1	TGF-beta-activated kinase 1 and MAP3K7-binding protein 1 OS=Homo sapiens GN=TAB1 PE=1 SV=1	54.61	17	23	19	25	14000000	23000000	14000000	1	1.64286
Q9BQ39_DDX50_HUMAN	DDX50	ATP-dependent RNA helicase DDX50 OS=Homo sapiens GN=DDX50 PE=1 SV=1	82.51	16	23	0	0	2000000	0	2000000	1	0
Q5JTH9_RRP12_HUMAN	RRP12	RRP12-like protein OS=Homo sapiens GN=RRP12 PE=1 SV=2	143.61	15	23	0	0	1400000	0	1400000	1	0
P32969_RL9_HUMAN	RPL9	60S ribosomal protein L9 OS=Homo sapiens GN=RPL9 PE=1 SV=1	21.85	7	23	2	2	3800000	45000	45000	84.4444	1
Q9Y2Q9_RT28_HUMAN	MRPS28	28S ribosomal protein S28, mitochondrial OS=Homo sapiens GN=MRPS28 PE=1 SV=1	20.83	6	23	1	1	4200000	19000	19000	221.053	1
O94915_FRYL_HUMAN	FRYL	Protein furry homolog-like OS=Homo sapiens GN=FRYL PE=1 SV=2	339.38	21	22	18	18	560000	390000	390000	1.4359	1
Q9UH99_SUN2_HUMAN	SUN2	SUN domain-containing protein 2 OS=Homo sapiens GN=SUN2 PE=1 SV=3	80.26	18	22	18	22	930000	1400000	930000	1	1.50538
Q9GZR7_DDX24_HUMAN	DDX24	ATP-dependent RNA helicase DDX24 OS=Homo sapiens GN=DDX24 PE=1 SV=1	96.27	19	22	0	0	1000000	0	1000000	1	0
O15042_SR140_HUMAN	U2SURP	U2 snRNP-associated SURP motif-containing protein OS=Homo sapiens GN=U2SURP PE=1 SV=2	118.22	17	22	6	6	1200000	74000	74000	16.2162	1
Q99873_ANM1_HUMAN	PRMT1	Protein arginine N-methyltransferase 1 OS=Homo sapiens GN=PRMT1 PE=1 SV=2	41.49	12	22	13	30	5900000	7800000	5900000	1	1.32203
Q96HS1_PGAM5_HUMAN	PGAM5	Serine/threonine-protein phosphatase PGAM5, mitochondrial OS=Homo sapiens GN=PGAM5 PE=1 SV=2	31.98	10	22	6	7	15000000	220000	220000	68.1818	1
Q9Y2R9_RT07_HUMAN	MRPS7	28S ribosomal protein S7, mitochondrial OS=Homo sapiens GN=MRPS7 PE=1 SV=2	28.12	8	22	2	2	7600000	15000	15000	506.667	1
Q99729_ROAA_HUMAN	HNRNPAB	Heterogeneous nuclear ribonucleoprotein A/B OS=Homo sapiens GN=HNRNPAB PE=1 SV=2	36.2	6	22	0	0	1000000	0	1000000	1	0
Q15287_RNPS1_HUMAN	RNPS1	RNA-binding protein with serine-rich domain 1 OS=Homo sapiens GN=RNPS1 PE=1 SV=1	34.19	5	22	0	0	9900000	0	9900000	1	0
Q09161_NCBP1_HUMAN	NCBP1	Nuclear cap-binding protein subunit 1 OS=Homo sapiens GN=NCBP1 PE=1 SV=1	91.78	15	21	0	0	3000000	0	3000000	1	0
Q32P51_RA1L2_HUMAN	HNRNPA1L2	Heterogeneous nuclear ribonucleoprotein A1-like 2 OS=Homo sapiens GN=HNRNPA1L2 PE=2 SV=2	34.2	10	21	4	5	7100000	57000	57000	124.561	1
Q9Y399_RT02_HUMAN	MRPS2	28S ribosomal protein S2, mitochondrial OS=Homo sapiens GN=MRPS2 PE=1 SV=1	33.23	11	21	2	2	4700000	32000	32000	146.875	1
P14678_RSMB_HUMAN	SNRPB	Small nuclear ribonucleoprotein-associated proteins B and B' OS=Homo sapiens GN=SNRPB PE=1 SV=2	24.59	4	21	6	71	18000000	120000000	18000000	1	6.66667
Q9Y3D3_RT16_HUMAN	MRPS16	28S ribosomal protein S16, mitochondrial OS=Homo sapiens GN=MRPS16 PE=1 SV=1	15.34	6	21	1	1	5700000	19000	19000	300	1
P62987_RL40_HUMAN	UBA52	Ubiquitin-60S ribosomal protein L40 OS=Homo sapiens GN=UBA52 PE=1 SV=2	14.72	4	21	5	45	8900000	18000000	8900000	1	2.02247
Q9UPQ9_TNR6B_HUMAN	TNRC6B	Trinucleotide repeat-containing gene 6B protein OS=Homo sapiens GN=TNRC6B PE=1 SV=4	193.88	19	20	32	66	300000	1500000	300000	1	5
Q9NU22_MDN1_HUMAN	MDN1	Midasin OS=Homo sapiens GN=MDN1 PE=1 SV=2	632.42	20	20	14	14	1100000	91000	91000	12.0879	1
Q14203_DCTN1_HUMAN	DCTN1	Dynactin subunit 1 OS=Homo sapiens GN=DCTN1 PE=1 SV=3	141.61	17	20	12	13	1100000	480000	480000	2.29167	1
P42704_LPPRC_HUMAN	LRPPRC	Leucine-rich PPR motif-containing protein, mitochondrial OS=Homo sapiens GN=LRPPRC PE=1 SV=3	157.81	19	20	3	3	510000	36000	36000	14.1667	1
Q15020_SART3_HUMAN	SART3	Squamous cell carcinoma antigen recognized by T-cells 3 OS=Homo sapiens GN=SART3 PE=1 SV=1	109.87	19	20	0	0	900000	0	900000	1	0
Q9HCS7_SYF1_HUMAN	XAB2	Pre-mRNA-splicing factor SYF1 OS=Homo sapiens GN=XAB2 PE=1 SV=2	99.95	17	20	0	0	1000000	0	1000000	1	0
P09661_RU2A_HUMAN	SNRPA1	U2 small nuclear ribonucleoprotein A' OS=Homo sapiens GN=SNRPA1 PE=1 SV=2	28.4	15	20	10	11	3300000	390000	390000	8.46154	1
Q92665_RT31_HUMAN	MRPS31	28S ribosomal protein S31, mitochondrial OS=Homo sapiens GN=MRPS31 PE=1 SV=3	45.29	13	20	1	1	6200000	24000	24000	258.333	1
O15131_IMA6_HUMAN	KPNA5	Importin subunit alpha-6 OS=Homo sapiens GN=KPNA5 PE=1 SV=2	60.31	5	20	0	0	180000000	0	180000000	1	0
Q9H0D6_XRN2_HUMAN	XRN2	5'-3' exoribonuclease 2 OS=Homo sapiens GN=XRN2 PE=1 SV=1	108.51	17	19	10	10	1000000	230000	230000	4.34783	1
Q9BUJ2_HNRL1_HUMAN	HNRNPUL1	Heterogeneous nuclear ribonucleoprotein U-like protein 1 OS=Homo sapiens GN=HNRNPUL1 PE=1 SV=2	95.68	14	19	4	4	4300000	85000	85000	50.5882	1
P62750_RL23A_HUMAN	RPL23A	60S ribosomal protein L23a OS=Homo sapiens GN=RPL23A PE=1 SV=1	17.68	10	19	4	4	13000000	440000	440000	29.5455	1
P62851_RS25_HUMAN	RPS25	40S ribosomal protein S25 OS=Homo sapiens GN=RPS25 PE=1 SV=1	13.73	8	19	5	6	30000000	600000	600000	50	1
P62913_RL11_HUMAN	RPL11	60S ribosomal protein L11 OS=Homo sapiens GN=RPL11 PE=1 SV=2	20.24	6	19	2	3	24000000	550000	550000	43.6364	1
Q7Z353_HDX_HUMAN	HDX	Highly divergent homeobox OS=Homo sapiens GN=HDX PE=1 SV=1	77.16	13	18	14	17	2000000	1300000	1300000	1.53846	1
Q06830_PRDX1_HUMAN	PRDX1	Peroxiredoxin-1 OS=Homo sapiens GN=PRDX1 PE=1 SV=1	22.1	10	18	16	45	2800000	14000000	2800000	1	5
Q10570_CPSF1_HUMAN	CPSF1	Cleavage and polyadenylation specificity factor subunit 1 OS=Homo sapiens GN=CPSF1 PE=1 SV=2	160.78	14	18	3	3	380000	18000	18000	21.1111	1
Q9BVP2_GNL3_HUMAN	GNL3	Guanine nucleotide-binding protein-like 3 OS=Homo sapiens GN=GNL3 PE=1 SV=2	61.95	15	18	0	0	4600000	0	4600000	1	0
Q12905_ILF2_HUMAN	ILF2	Interleukin enhancer-binding factor 2 OS=Homo sapiens GN=ILF2 PE=1 SV=2	43.04	14	18	0	0	7600000	0	7600000	1	0
P82673_RT35_HUMAN	MRPS35	28S ribosomal protein S35, mitochondrial OS=Homo sapiens GN=MRPS35 PE=1 SV=1	36.82	13	18	0	0	4200000	0	4200000	1	0
Q1KMD3_HNRL2_HUMAN	HNRNPUL2	Heterogeneous nuclear ribonucleoprotein U-like protein 2 OS=Homo sapiens GN=HNRNPUL2 PE=1 SV=1	85.05	13	18	0	0	980000	0	980000	1	0
Q13310_PABP4_HUMAN	PABPC4	Polyadenylate-binding protein 4 OS=Homo sapiens GN=PABPC4 PE=1 SV=1	70.74	13	18	0	0	11000000	0	11000000	1	0
P62277_RS13_HUMAN	RPS13	40S ribosomal protein S13 OS=Homo sapiens GN=RPS13 PE=1 SV=2	17.21	10	18	7	7	27000000	500000	500000	54	1
P82914_RT15_HUMAN	MRPS15	28S ribosomal protein S15, mitochondrial OS=Homo sapiens GN=MRPS15 PE=1 SV=1	29.82	9	18	0	0	1200000	0	1200000	1	0
P38159_RBMX_HUMAN	RBMX	RNA-binding motif protein, X chromosome OS=Homo sapiens GN=RBMX PE=1 SV=3	42.31	8	18	1	1	9300000	10000	10000	930	1
P84098_RL19_HUMAN	RPL19	60S ribosomal protein L19 OS=Homo sapiens GN=RPL19 PE=1 SV=1	23.45	7	18	2	5	7200000	85000	85000	84.7059	1
P62318_SMD3_HUMAN	SNRPD3	Small nuclear ribonucleoprotein Sm D3 OS=Homo sapiens GN=SNRPD3 PE=1 SV=1	13.91	2	18	2	41	53000000	300000000	53000000	1	5.66038
P46783_RS10_HUMAN	RPS10	40S ribosomal protein S10 OS=Homo sapiens GN=RPS10 PE=1 SV=1	18.89	2	18	2	6	10000000	260000	260000	38.4615	1
Q9NP73_ALG13_HUMAN	ALG13	Putative bifunctional UDP-N-acetylglucosamine transferase and deubiquitinase ALG13 OS=Homo sapiens GN=ALG13 PE=1 SV=2	125.98	12	17	24	59	790000	4600000	790000	1	5.82278
Q9P1Y5_CAMP3_HUMAN	CAMSAP3	Calmodulin-regulated spectrin-associated protein 3 OS=Homo sapiens GN=CAMSAP3 PE=1 SV=2	134.67	13	17	23	34	760000	3500000	760000	1	4.60526
Q9BUA3_CK084_HUMAN	C11orf84	Uncharacterized protein C11orf84 OS=Homo sapiens GN=C11orf84 PE=1 SV=3	41.01	13	17	21	32	5100000	27000000	5100000	1	5.29412
O15020_SPTN2_HUMAN	SPTBN2	Spectrin beta chain, non-erythrocytic 2 OS=Homo sapiens GN=SPTBN2 PE=1 SV=3	271.16	16	17	16	17	280000	300000	280000	1	1.07143
Q92620_PRP16_HUMAN	DHX38	Pre-mRNA-splicing factor ATP-dependent RNA helicase PRP16 OS=Homo sapiens GN=DHX38 PE=1 SV=2	140.42	15	17	18	28	510000	690000	510000	1	1.35294
P13010_XRCC5_HUMAN	XRCC5	X-ray repair cross-complementing protein 5 OS=Homo sapiens GN=XRCC5 PE=1 SV=3	82.65	15	17	6	6	740000	120000	120000	6.16667	1
Q9UPY3_DICER_HUMAN	DICER1	Endoribonuclease Dicer OS=Homo sapiens GN=DICER1 PE=1 SV=3	218.54	15	17	0	0	150000	0	150000	1	0
Q99575_POP1_HUMAN	POP1	Ribonucleases P/MRP protein subunit POP1 OS=Homo sapiens GN=POP1 PE=1 SV=2	114.64	14	17	0	0	1300000	0	1300000	1	0
Q9BZE4_NOG1_HUMAN	GTPBP4	Nucleolar GTP-binding protein 1 OS=Homo sapiens GN=GTPBP4 PE=1 SV=3	73.92	11	17	0	0	3100000	0	3100000	1	0
P82663_RT25_HUMAN	MRPS25	28S ribosomal protein S25, mitochondrial OS=Homo sapiens GN=MRPS25 PE=1 SV=1	20.1	8	17	0	0	5600000	0	5600000	1	0
P27635_RL10_HUMAN	RPL10	60S ribosomal protein L10 OS=Homo sapiens GN=RPL10 PE=1 SV=4	24.59	4	17	1	1	7600000	25000	25000	304	1
Q6N021_TET2_HUMAN	TET2	Methylcytosine dioxygenase TET2 OS=Homo sapiens GN=TET2 PE=1 SV=3	223.67	13	16	27	43	220000	1100000	220000	1	5
P51398_RT29_HUMAN	DAP3	28S ribosomal protein S29, mitochondrial OS=Homo sapiens GN=DAP3 PE=1 SV=1	45.54	16	16	0	0	7300000	0	7300000	1	0
O15381_NVL_HUMAN	NVL	Nuclear valosin-containing protein-like OS=Homo sapiens GN=NVL PE=1 SV=1	94.99	15	16	0	0	1100000	0	1100000	1	0
Q9BZI7_REN3B_HUMAN	UPF3B	Regulator of nonsense transcripts 3B OS=Homo sapiens GN=UPF3B PE=1 SV=1	57.73	15	16	0	0	6800000	0	6800000	1	0
Q9Y2S7_PDIP2_HUMAN	POLDIP2	Polymerase delta-interacting protein 2 OS=Homo sapiens GN=POLDIP2 PE=1 SV=1	42.01	14	16	6	7	2500000	120000	120000	20.8333	1
Q08J23_NSUN2_HUMAN	NSUN2	tRNA (cytosine(34)-C(5))-methyltransferase OS=Homo sapiens GN=NSUN2 PE=1 SV=2	86.42	13	16	1	1	700000	6100	6100	114.754	1
Q659C4_LAR1B_HUMAN	LARP1B	La-related protein 1B OS=Homo sapiens GN=LARP1B PE=1 SV=2	105.26	9	16	1	1	1700000	26000	26000	65.3846	1
P62906_RL10A_HUMAN	RPL10A	60S ribosomal protein L10a OS=Homo sapiens GN=RPL10A PE=1 SV=2	24.82	8	16	5	6	11000000	230000	230000	47.8261	1
Q08170_SRSF4_HUMAN	SRSF4	Serine/arginine-rich splicing factor 4 OS=Homo sapiens GN=SRSF4 PE=1 SV=2	56.65	7	16	0	0	4200000	0	4200000	1	0
P05386_RLA1_HUMAN	RPLP1	60S acidic ribosomal protein P1 OS=Homo sapiens GN=RPLP1 PE=1 SV=1	11.51	2	16	2	2	6800000	16000	16000	425	1
Q8N5C8_TAB3_HUMAN	TAB3	TGF-beta-activated kinase 1 and MAP3K7-binding protein 3 OS=Homo sapiens GN=TAB3 PE=1 SV=2	78.63	10	15	14	21	1300000	2600000	1300000	1	2
Q8N163_CCAR2_HUMAN	CCAR2	Cell cycle and apoptosis regulator protein 2 OS=Homo sapiens GN=CCAR2 PE=1 SV=2	102.84	13	15	11	11	890000	320000	320000	2.78125	1
Q12789_TF3C1_HUMAN	GTF3C1	General transcription factor 3C polypeptide 1 OS=Homo sapiens GN=GTF3C1 PE=1 SV=4	238.72	14	15	4	4	240000	380000	240000	1	1.58333
O15226_NKRF_HUMAN	NKRF	NF-kappa-B-repressing factor OS=Homo sapiens GN=NKRF PE=1 SV=2	77.62	14	15	4	5	990000	61000	61000	16.2295	1
P42696_RBM34_HUMAN	RBM34	RNA-binding protein 34 OS=Homo sapiens GN=RBM34 PE=1 SV=2	48.54	13	15	0	0	4300000	0	4300000	1	0
Q8WTT2_NOC3L_HUMAN	NOC3L	Nucleolar complex protein 3 homolog OS=Homo sapiens GN=NOC3L PE=1 SV=1	92.49	12	15	0	0	1300000	0	1300000	1	0
O94991_SLIK5_HUMAN	SLITRK5	SLIT and NTRK-like protein 5 OS=Homo sapiens GN=SLITRK5 PE=2 SV=2	107.42	10	15	9	12	610000	920000	610000	1	1.5082
Q9Y3D9_RT23_HUMAN	MRPS23	28S ribosomal protein S23, mitochondrial OS=Homo sapiens GN=MRPS23 PE=1 SV=2	21.76	11	15	4	5	10000000	160000	160000	62.5	1
A8K855_EFCB7_HUMAN	EFCAB7	EF-hand calcium-binding domain-containing protein 7 OS=Homo sapiens GN=EFCAB7 PE=2 SV=1	71.94	10	15	0	0	3500000	0	3500000	1	0
P08579_RU2B_HUMAN	SNRPB2	U2 small nuclear ribonucleoprotein B'' OS=Homo sapiens GN=SNRPB2 PE=1 SV=1	25.47	7	15	5	9	740000	220000	220000	3.36364	1
Q9P219_DAPLE_HUMAN	CCDC88C	Protein Daple OS=Homo sapiens GN=CCDC88C PE=1 SV=3	228.09	14	14	27	28	280000	2100000	280000	1	7.5
Q14562_DHX8_HUMAN	DHX8	ATP-dependent RNA helicase DHX8 OS=Homo sapiens GN=DHX8 PE=1 SV=1	139.23	14	14	0	0	510000	0	510000	1	0
Q14690_RRP5_HUMAN	PDCD11	Protein RRP5 homolog OS=Homo sapiens GN=PDCD11 PE=1 SV=3	208.57	14	14	0	0	320000	0	320000	1	0
O60293_ZC3H1_HUMAN	ZFC3H1	Zinc finger C3H1 domain-containing protein OS=Homo sapiens GN=ZFC3H1 PE=1 SV=3	226.21	14	14	0	0	180000	0	180000	1	0
P78316_NOP14_HUMAN	NOP14	Nucleolar protein 14 OS=Homo sapiens GN=NOP14 PE=1 SV=3	97.61	14	14	0	0	780000	0	780000	1	0
Q9Y520_PRC2C_HUMAN	PRRC2C	Protein PRRC2C OS=Homo sapiens GN=PRRC2C PE=1 SV=4	316.72	13	14	3	3	360000	45000	45000	8	1
Q6NZY4_ZCHC8_HUMAN	ZCCHC8	Zinc finger CCHC domain-containing protein 8 OS=Homo sapiens GN=ZCCHC8 PE=1 SV=2	78.53	13	14	0	0	540000	0	540000	1	0
Q15717_ELAV1_HUMAN	ELAVL1	ELAV-like protein 1 OS=Homo sapiens GN=ELAVL1 PE=1 SV=2	36.07	12	14	1	1	1900000	14000	14000	135.714	1
Q96KR1_ZFR_HUMAN	ZFR	Zinc finger RNA-binding protein OS=Homo sapiens GN=ZFR PE=1 SV=2	116.94	12	14	0	0	650000	0	650000	1	0
P30153_2AAA_HUMAN	PPP2R1A	Serine/threonine-protein phosphatase 2A 65 kDa regulatory subunit A alpha isoform OS=Homo sapiens GN=PPP2R1A PE=1 SV=4	65.27	12	14	0	0	12000000	0	12000000	1	0
Q9HAU5_RENT2_HUMAN	UPF2	Regulator of nonsense transcripts 2 OS=Homo sapiens GN=UPF2 PE=1 SV=1	147.72	12	14	0	0	12000000	0	12000000	1	0
Q9H0A0_NAT10_HUMAN	NAT10	N-acetyltransferase 10 OS=Homo sapiens GN=NAT10 PE=1 SV=2	115.66	12	14	0	0	420000	0	420000	1	0
O00425_IF2B3_HUMAN	IGF2BP3	Insulin-like growth factor 2 mRNA-binding protein 3 OS=Homo sapiens GN=IGF2BP3 PE=1 SV=2	63.67	11	14	0	0	6900000	0	6900000	1	0
Q8TEL6_TP4AP_HUMAN	TRPC4AP	Short transient receptor potential channel 4-associated protein OS=Homo sapiens GN=TRPC4AP PE=1 SV=2	90.79	11	14	0	0	480000	0	480000	1	0
P62280_RS11_HUMAN	RPS11	40S ribosomal protein S11 OS=Homo sapiens GN=RPS11 PE=1 SV=3	18.42	9	14	8	12	5000000	2200000	2200000	2.27273	1
P08865_RSSA_HUMAN	RPSA	40S ribosomal protein SA OS=Homo sapiens GN=RPSA PE=1 SV=4	32.83	10	14	2	2	7400000	770000	770000	9.61039	1
Q13523_PRP4B_HUMAN	PRPF4B	Serine/threonine-protein kinase PRP4 homolog OS=Homo sapiens GN=PRPF4B PE=1 SV=3	116.92	10	14	0	0	270000	0	270000	1	0
P82933_RT09_HUMAN	MRPS9	28S ribosomal protein S9, mitochondrial OS=Homo sapiens GN=MRPS9 PE=1 SV=2	45.81	10	14	0	0	4800000	0	4800000	1	0
P16989_YBOX3_HUMAN	YBX3	Y-box-binding protein 3 OS=Homo sapiens GN=YBX3 PE=1 SV=4	40.07	8	14	2	2	9400000	130000	130000	72.3077	1
Q14739_LBR_HUMAN	LBR	Lamin-B receptor OS=Homo sapiens GN=LBR PE=1 SV=2	70.66	6	14	6	9	1400000	270000	270000	5.18519	1
B7ZW38_HNRC3_HUMAN	HNRNPCL3	Heterogeneous nuclear ribonucleoprotein C-like 3 OS=Homo sapiens GN=HNRNPCL3 PE=2 SV=1	32.01	6	14	0	0	24000000	0	24000000	1	0
P62899_RL31_HUMAN	RPL31	60S ribosomal protein L31 OS=Homo sapiens GN=RPL31 PE=1 SV=1	14.45	5	14	3	5	11000000	240000	240000	45.8333	1
O14654_IRS4_HUMAN	IRS4	Insulin receptor substrate 4 OS=Homo sapiens GN=IRS4 PE=1 SV=1	133.68	10	13	15	22	410000	850000	410000	1	2.07317
P55072_TERA_HUMAN	VCP	Transitional endoplasmic reticulum ATPase OS=Homo sapiens GN=VCP PE=1 SV=4	89.27	12	13	16	19	520000	1900000	520000	1	3.65385
Q99613_EIF3C_HUMAN	EIF3C	Eukaryotic translation initiation factor 3 subunit C OS=Homo sapiens GN=EIF3C PE=1 SV=1	105.28	13	13	11	12	880000	420000	420000	2.09524	1
P55884_EIF3B_HUMAN	EIF3B	Eukaryotic translation initiation factor 3 subunit B OS=Homo sapiens GN=EIF3B PE=1 SV=3	92.42	10	13	10	12	690000	480000	480000	1.4375	1
O43719_HTSF1_HUMAN	HTATSF1	HIV Tat-specific factor 1 OS=Homo sapiens GN=HTATSF1 PE=1 SV=1	85.8	9	13	11	15	520000	620000	520000	1	1.19231
O43395_PRPF3_HUMAN	PRPF3	U4/U6 small nuclear ribonucleoprotein Prp3 OS=Homo sapiens GN=PRPF3 PE=1 SV=2	77.48	13	13	0	0	880000	0	880000	1	0
Q9NYJ8_TAB2_HUMAN	TAB2	TGF-beta-activated kinase 1 and MAP3K7-binding protein 2 OS=Homo sapiens GN=TAB2 PE=1 SV=1	76.45	11	13	8	13	330000	320000	320000	1.03125	1
O60231_DHX16_HUMAN	DHX16	Putative pre-mRNA-splicing factor ATP-dependent RNA helicase DHX16 OS=Homo sapiens GN=DHX16 PE=1 SV=2	119.19	11	13	0	0	220000	0	220000	1	0
Q8TDD1_DDX54_HUMAN	DDX54	ATP-dependent RNA helicase DDX54 OS=Homo sapiens GN=DDX54 PE=1 SV=2	98.53	11	13	0	0	470000	0	470000	1	0
Q9H8H2_DDX31_HUMAN	DDX31	Probable ATP-dependent RNA helicase DDX31 OS=Homo sapiens GN=DDX31 PE=1 SV=2	94.03	10	13	0	0	630000	0	630000	1	0
P18077_RL35A_HUMAN	RPL35A	60S ribosomal protein L35a OS=Homo sapiens GN=RPL35A PE=1 SV=2	12.53	7	13	3	4	4400000	84000	84000	52.381	1
P40429_RL13A_HUMAN	RPL13A	60S ribosomal protein L13a OS=Homo sapiens GN=RPL13A PE=1 SV=2	23.56	7	13	2	2	6600000	57000	57000	115.789	1
Q9NXV2_KCTD5_HUMAN	KCTD5	BTB/POZ domain-containing protein KCTD5 OS=Homo sapiens GN=KCTD5 PE=1 SV=1	26.08	5	13	3	14	6000000	2300000	2300000	2.6087	1
P62847_RS24_HUMAN	RPS24	40S ribosomal protein S24 OS=Homo sapiens GN=RPS24 PE=1 SV=1	15.41	4	13	3	3	3000000	84000	84000	35.7143	1
P83731_RL24_HUMAN	RPL24	60S ribosomal protein L24 OS=Homo sapiens GN=RPL24 PE=1 SV=1	17.77	4	13	2	3	5800000	200000	200000	29	1
P30050_RL12_HUMAN	RPL12	60S ribosomal protein L12 OS=Homo sapiens GN=RPL12 PE=1 SV=1	17.81	3	13	3	5	33000000	320000	320000	103.125	1
Q8TCU4_ALMS1_HUMAN	ALMS1	Alstrom syndrome protein 1 OS=Homo sapiens GN=ALMS1 PE=1 SV=3	460.68	11	12	42	45	130000	790000	130000	1	6.07692
Q13464_ROCK1_HUMAN	ROCK1	Rho-associated protein kinase 1 OS=Homo sapiens GN=ROCK1 PE=1 SV=1	158.08	11	12	26	27	390000	1100000	390000	1	2.82051
P42356_PI4KA_HUMAN	PI4KA	Phosphatidylinositol 4-kinase alpha OS=Homo sapiens GN=PI4KA PE=1 SV=3	231.17	11	12	26	29	220000	760000	220000	1	3.45455
Q14766_LTBP1_HUMAN	LTBP1	Latent-transforming growth factor beta-binding protein 1 OS=Homo sapiens GN=LTBP1 PE=1 SV=4	186.67	12	12	15	23	840000	1700000	840000	1	2.02381
Q86UW7_CAPS2_HUMAN	CADPS2	Calcium-dependent secretion activator 2 OS=Homo sapiens GN=CADPS2 PE=1 SV=2	147.64	9	12	15	23	210000	520000	210000	1	2.47619
Q04637_IF4G1_HUMAN	EIF4G1	Eukaryotic translation initiation factor 4 gamma 1 OS=Homo sapiens GN=EIF4G1 PE=1 SV=4	175.38	12	12	9	9	240000	240000	240000	1	1
O43290_SNUT1_HUMAN	SART1	U4/U6.U5 tri-snRNP-associated protein 1 OS=Homo sapiens GN=SART1 PE=1 SV=1	90.2	12	12	2	2	520000	17000	17000	30.5882	1
Q14315_FLNC_HUMAN	FLNC	Filamin-C OS=Homo sapiens GN=FLNC PE=1 SV=3	290.84	11	12	8	9	130000	54000	54000	2.40741	1
Q8N3C0_ASCC3_HUMAN	ASCC3	Activating signal cointegrator 1 complex subunit 3 OS=Homo sapiens GN=ASCC3 PE=1 SV=3	251.3	12	12	1	1	250000	1200	1200	208.333	1
Q86US8_EST1A_HUMAN	SMG6	Telomerase-binding protein EST1A OS=Homo sapiens GN=SMG6 PE=1 SV=2	160.36	12	12	0	0	320000	0	320000	1	0
Q13206_DDX10_HUMAN	DDX10	Probable ATP-dependent RNA helicase DDX10 OS=Homo sapiens GN=DDX10 PE=1 SV=2	100.83	12	12	0	0	3700000	0	3700000	1	0
Q9BY77_PDIP3_HUMAN	POLDIP3	Polymerase delta-interacting protein 3 OS=Homo sapiens GN=POLDIP3 PE=1 SV=2	46.06	11	12	0	0	5300000	0	5300000	1	0
P55265_DSRAD_HUMAN	ADAR	Double-stranded RNA-specific adenosine deaminase OS=Homo sapiens GN=ADAR PE=1 SV=4	135.98	11	12	0	0	530000	0	530000	1	0
Q8NB90_SPAT5_HUMAN	SPATA5	Spermatogenesis-associated protein 5 OS=Homo sapiens GN=SPATA5 PE=1 SV=3	97.84	11	12	0	0	470000	0	470000	1	0
P12956_XRCC6_HUMAN	XRCC6	X-ray repair cross-complementing protein 6 OS=Homo sapiens GN=XRCC6 PE=1 SV=2	69.8	11	12	0	0	980000	0	980000	1	0
P05387_RLA2_HUMAN	RPLP2	60S acidic ribosomal protein P2 OS=Homo sapiens GN=RPLP2 PE=1 SV=1	11.66	10	12	0	0	6700000	0	6700000	1	0
Q96QD9_UIF_HUMAN	FYTTD1	UAP56-interacting factor OS=Homo sapiens GN=FYTTD1 PE=1 SV=3	35.8	10	12	0	0	970000	0	970000	1	0
O95625_ZBT11_HUMAN	ZBTB11	Zinc finger and BTB domain-containing protein 11 OS=Homo sapiens GN=ZBTB11 PE=1 SV=2	119.31	9	12	0	0	1200000	0	1200000	1	0
P62995_TRA2B_HUMAN	TRA2B	Transformer-2 protein homolog beta OS=Homo sapiens GN=TRA2B PE=1 SV=1	33.65	6	12	0	0	3000000	0	3000000	1	0
Q9NQ92_COPRS_HUMAN	COPRS	Coordinator of PRMT5 and differentiation stimulator OS=Homo sapiens GN=COPRS PE=1 SV=3	20.05	4	12	4	28	3500000	11000000	3500000	1	3.14286
P62266_RS23_HUMAN	RPS23	40S ribosomal protein S23 OS=Homo sapiens GN=RPS23 PE=1 SV=3	15.8	3	12	1	2	5400000	93000	93000	58.0645	1
Q9C0B1_FTO_HUMAN	FTO	Alpha-ketoglutarate-dependent dioxygenase FTO OS=Homo sapiens GN=FTO PE=1 SV=3	58.24	6	11	79	2377	280000	170000000000	280000	1	607143
P51784_UBP11_HUMAN	USP11	Ubiquitin carboxyl-terminal hydrolase 11 OS=Homo sapiens GN=USP11 PE=1 SV=3	109.75	11	11	14	15	8600000	380000	380000	22.6316	1
Q5T4S7_UBR4_HUMAN	UBR4	E3 ubiquitin-protein ligase UBR4 OS=Homo sapiens GN=UBR4 PE=1 SV=1	573.48	11	11	12	12	120000	100000	100000	1.2	1
Q9Y262_EIF3L_HUMAN	EIF3L	Eukaryotic translation initiation factor 3 subunit L OS=Homo sapiens GN=EIF3L PE=1 SV=1	66.68	11	11	3	3	1500000	340000	340000	4.41176	1
Q00341_VIGLN_HUMAN	HDLBP	Vigilin OS=Homo sapiens GN=HDLBP PE=1 SV=2	141.37	11	11	1	1	210000	9000	9000	23.3333	1
Q03393_PTPS_HUMAN	PTS	6-pyruvoyl tetrahydrobiopterin synthase OS=Homo sapiens GN=PTS PE=1 SV=1	16.38	8	11	9	32	3200000	32000000	3200000	1	10
Q9Y6M1_IF2B2_HUMAN	IGF2BP2	Insulin-like growth factor 2 mRNA-binding protein 2 OS=Homo sapiens GN=IGF2BP2 PE=1 SV=2	66.08	9	11	2	2	3500000	110000	110000	31.8182	1
Q9C0J8_WDR33_HUMAN	WDR33	pre-mRNA 3' end processing protein WDR33 OS=Homo sapiens GN=WDR33 PE=1 SV=2	145.8	10	11	1	1	390000	6800	6800	57.3529	1
Q5H9R7_PP6R3_HUMAN	PPP6R3	Serine/threonine-protein phosphatase 6 regulatory subunit 3 OS=Homo sapiens GN=PPP6R3 PE=1 SV=2	97.61	10	11	1	1	280000	15000	15000	18.6667	1
P49366_DHYS_HUMAN	DHPS	Deoxyhypusine synthase OS=Homo sapiens GN=DHPS PE=1 SV=1	40.94	10	11	0	0	4400000	0	4400000	1	0
Q92615_LAR4B_HUMAN	LARP4B	La-related protein 4B OS=Homo sapiens GN=LARP4B PE=1 SV=3	80.5	10	11	0	0	490000	0	490000	1	0
O95793_STAU1_HUMAN	STAU1	Double-stranded RNA-binding protein Staufen homolog 1 OS=Homo sapiens GN=STAU1 PE=1 SV=2	63.14	10	11	0	0	2600000	0	2600000	1	0
P82979_SARNP_HUMAN	SARNP	SAP domain-containing ribonucleoprotein OS=Homo sapiens GN=SARNP PE=1 SV=3	23.66	10	11	0	0	2700000	0	2700000	1	0
Q14684_RRP1B_HUMAN	RRP1B	Ribosomal RNA processing protein 1 homolog B OS=Homo sapiens GN=RRP1B PE=1 SV=3	84.38	10	11	0	0	910000	0	910000	1	0
Q8IX01_SUGP2_HUMAN	SUGP2	SURP and G-patch domain-containing protein 2 OS=Homo sapiens GN=SUGP2 PE=1 SV=2	120.13	10	11	0	0	1400000	0	1400000	1	0
P32119_PRDX2_HUMAN	PRDX2	Peroxiredoxin-2 OS=Homo sapiens GN=PRDX2 PE=1 SV=5	21.88	7	11	9	16	700000	2000000	700000	1	2.85714
Q9UMS4_PRP19_HUMAN	PRPF19	Pre-mRNA-processing factor 19 OS=Homo sapiens GN=PRPF19 PE=1 SV=1	55.15	9	11	1	1	4300000	110000	110000	39.0909	1
Q2NL82_TSR1_HUMAN	TSR1	Pre-rRNA-processing protein TSR1 homolog OS=Homo sapiens GN=TSR1 PE=1 SV=1	91.75	9	11	0	0	730000	0	730000	1	0
Q9BVQ7_SPA5L_HUMAN	SPATA5L1	Spermatogenesis-associated protein 5-like protein 1 OS=Homo sapiens GN=SPATA5L1 PE=1 SV=2	80.66	9	11	0	0	220000	0	220000	1	0
Q13573_SNW1_HUMAN	SNW1	SNW domain-containing protein 1 OS=Homo sapiens GN=SNW1 PE=1 SV=1	61.46	9	11	0	0	1900000	0	1900000	1	0
P46778_RL21_HUMAN	RPL21	60S ribosomal protein L21 OS=Homo sapiens GN=RPL21 PE=1 SV=2	18.55	8	11	3	3	6200000	130000	130000	47.6923	1
O00411_RPOM_HUMAN	POLRMT	DNA-directed RNA polymerase, mitochondrial OS=Homo sapiens GN=POLRMT PE=1 SV=2	138.53	8	11	1	1	430000	6100	6100	70.4918	1
Q71RC2_LARP4_HUMAN	LARP4	La-related protein 4 OS=Homo sapiens GN=LARP4 PE=1 SV=3	80.55	8	11	0	0	830000	0	830000	1	0
P82664_RT10_HUMAN	MRPS10	28S ribosomal protein S10, mitochondrial OS=Homo sapiens GN=MRPS10 PE=1 SV=2	22.99	7	11	1	1	1900000	14000	14000	135.714	1
O75494_SRS10_HUMAN	SRSF10	Serine/arginine-rich splicing factor 10 OS=Homo sapiens GN=SRSF10 PE=1 SV=1	31.28	7	11	0	0	1200000	0	1200000	1	0
P62829_RL23_HUMAN	RPL23	60S ribosomal protein L23 OS=Homo sapiens GN=RPL23 PE=1 SV=1	14.86	5	11	3	3	2400000	170000	170000	14.1176	1
Q02543_RL18A_HUMAN	RPL18A	60S ribosomal protein L18a OS=Homo sapiens GN=RPL18A PE=1 SV=2	20.75	5	11	2	2	2800000	28000	28000	100	1
Q6NVV1_R13P3_HUMAN	RPL13AP3	Putative 60S ribosomal protein L13a protein RPL13AP3 OS=Homo sapiens GN=RPL13AP3 PE=5 SV=1	12.13	4	11	3	3	7500000	170000	170000	44.1176	1
P62888_RL30_HUMAN	RPL30	60S ribosomal protein L30 OS=Homo sapiens GN=RPL30 PE=1 SV=2	12.78	4	11	1	1	3100000	15000	15000	206.667	1
O75122_CLAP2_HUMAN	CLASP2	CLIP-associating protein 2 OS=Homo sapiens GN=CLASP2 PE=1 SV=2	141.05	9	10	23	36	700000	1900000	700000	1	2.71429
Q9NZJ5_E2AK3_HUMAN	EIF2AK3	Eukaryotic translation initiation factor 2-alpha kinase 3 OS=Homo sapiens GN=EIF2AK3 PE=1 SV=3	125.14	9	10	16	17	260000	610000	260000	1	2.34615
Q8TDY2_RBCC1_HUMAN	RB1CC1	RB1-inducible coiled-coil protein 1 OS=Homo sapiens GN=RB1CC1 PE=1 SV=3	182.98	10	10	13	13	160000	250000	160000	1	1.5625
O43318_M3K7_HUMAN	MAP3K7	Mitogen-activated protein kinase kinase kinase 7 OS=Homo sapiens GN=MAP3K7 PE=1 SV=1	67.15	9	10	14	28	2100000	7600000	2100000	1	3.61905
O75369_FLNB_HUMAN	FLNB	Filamin-B OS=Homo sapiens GN=FLNB PE=1 SV=2	277.99	10	10	11	11	84000	110000	84000	1	1.30952
Q9BWU0_NADAP_HUMAN	SLC4A1AP	Kanadaptin OS=Homo sapiens GN=SLC4A1AP PE=1 SV=1	88.76	10	10	11	11	420000	430000	420000	1	1.02381
P05023_AT1A1_HUMAN	ATP1A1	Sodium/potassium-transporting ATPase subunit alpha-1 OS=Homo sapiens GN=ATP1A1 PE=1 SV=1	112.82	8	10	10	15	570000	210000	210000	2.71429	1
O14646_CHD1_HUMAN	CHD1	Chromodomain-helicase-DNA-binding protein 1 OS=Homo sapiens GN=CHD1 PE=1 SV=2	196.57	10	10	6	6	140000	52000	52000	2.69231	1
O75616_ERAL1_HUMAN	ERAL1	GTPase Era, mitochondrial OS=Homo sapiens GN=ERAL1 PE=1 SV=2	48.32	10	10	0	0	2400000	0	2400000	1	0
Q7Z6E9_RBBP6_HUMAN	RBBP6	E3 ubiquitin-protein ligase RBBP6 OS=Homo sapiens GN=RBBP6 PE=1 SV=1	201.44	10	10	0	0	240000	0	240000	1	0
Q96GQ7_DDX27_HUMAN	DDX27	Probable ATP-dependent RNA helicase DDX27 OS=Homo sapiens GN=DDX27 PE=1 SV=2	89.78	10	10	0	0	570000	0	570000	1	0
Q9BUQ8_DDX23_HUMAN	DDX23	Probable ATP-dependent RNA helicase DDX23 OS=Homo sapiens GN=DDX23 PE=1 SV=3	95.52	10	10	0	0	2100000	0	2100000	1	0
Q9BYK8_HELZ2_HUMAN	HELZ2	Helicase with zinc finger domain 2 OS=Homo sapiens GN=HELZ2 PE=1 SV=6	294.47	10	10	0	0	75000	0	75000	1	0
Q96EB6_SIR1_HUMAN	SIRT1	NAD-dependent protein deacetylase sirtuin-1 OS=Homo sapiens GN=SIRT1 PE=1 SV=2	81.63	9	10	0	0	320000	0	320000	1	0
P35251_RFC1_HUMAN	RFC1	Replication factor C subunit 1 OS=Homo sapiens GN=RFC1 PE=1 SV=4	128.18	9	10	0	0	330000	0	330000	1	0
Q9NUL7_DDX28_HUMAN	DDX28	Probable ATP-dependent RNA helicase DDX28 OS=Homo sapiens GN=DDX28 PE=1 SV=2	59.54	9	10	0	0	1400000	0	1400000	1	0
Q9H7H0_MET17_HUMAN	METTL17	Methyltransferase-like protein 17, mitochondrial OS=Homo sapiens GN=METTL17 PE=1 SV=1	50.7	9	10	0	0	1800000	0	1800000	1	0
Q9HCG8_CWC22_HUMAN	CWC22	Pre-mRNA-splicing factor CWC22 homolog OS=Homo sapiens GN=CWC22 PE=1 SV=3	105.4	9	10	0	0	330000	0	330000	1	0
P62258_1433E_HUMAN	YWHAE	14-3-3 protein epsilon OS=Homo sapiens GN=YWHAE PE=1 SV=1	29.16	6	10	6	9	1200000	430000	430000	2.7907	1
P07355_ANXA2_HUMAN	ANXA2	Annexin A2 OS=Homo sapiens GN=ANXA2 PE=1 SV=2	38.58	5	10	5	8	610000	77000	77000	7.92208	1
Q9BRJ6_CG050_HUMAN	C7orf50	Uncharacterized protein C7orf50 OS=Homo sapiens GN=C7orf50 PE=1 SV=1	22.07	7	10	0	0	2300000	0	2300000	1	0
Q9UKM9_RALY_HUMAN	RALY	RNA-binding protein Raly OS=Homo sapiens GN=RALY PE=1 SV=1	32.44	7	10	0	0	810000	0	810000	1	0
Q86VM9_ZCH18_HUMAN	ZC3H18	Zinc finger CCCH domain-containing protein 18 OS=Homo sapiens GN=ZC3H18 PE=1 SV=2	106.32	7	10	0	0	320000	0	320000	1	0
Q9BXP5_SRRT_HUMAN	SRRT	Serrate RNA effector molecule homolog OS=Homo sapiens GN=SRRT PE=1 SV=1	100.6	7	10	0	0	330000	0	330000	1	0
O15294_OGT1_HUMAN	OGT	UDP-N-acetylglucosamine--peptide N-acetylglucosaminyltransferase 110 kDa subunit OS=Homo sapiens GN=OGT PE=1 SV=3	116.85	9	9	18	22	290000	1300000	290000	1	4.48276
Q14789_GOGB1_HUMAN	GOLGB1	Golgin subfamily B member 1 OS=Homo sapiens GN=GOLGB1 PE=1 SV=2	375.79	9	9	13	13	76000	130000	76000	1	1.71053
O95831_AIFM1_HUMAN	AIFM1	Apoptosis-inducing factor 1, mitochondrial OS=Homo sapiens GN=AIFM1 PE=1 SV=1	66.86	9	9	4	5	2100000	320000	320000	6.5625	1
P10809_CH60_HUMAN	HSPD1	60 kDa heat shock protein, mitochondrial OS=Homo sapiens GN=HSPD1 PE=1 SV=2	61.02	8	9	4	4	1600000	720000	720000	2.22222	1
Q9P015_RM15_HUMAN	MRPL15	39S ribosomal protein L15, mitochondrial OS=Homo sapiens GN=MRPL15 PE=1 SV=1	33.4	9	9	2	2	410000	33000	33000	12.4242	1
Q93009_UBP7_HUMAN	USP7	Ubiquitin carboxyl-terminal hydrolase 7 OS=Homo sapiens GN=USP7 PE=1 SV=2	128.22	8	9	6	6	130000	120000	120000	1.08333	1
Q9Y3B7_RM11_HUMAN	MRPL11	39S ribosomal protein L11, mitochondrial OS=Homo sapiens GN=MRPL11 PE=1 SV=1	20.67	9	9	3	3	910000	41000	41000	22.1951	1
P17844_DDX5_HUMAN	DDX5	Probable ATP-dependent RNA helicase DDX5 OS=Homo sapiens GN=DDX5 PE=1 SV=1	69.1	9	9	0	0	4700000	0	4700000	1	0
O76021_RL1D1_HUMAN	RSL1D1	Ribosomal L1 domain-containing protein 1 OS=Homo sapiens GN=RSL1D1 PE=1 SV=3	54.94	9	9	0	0	3100000	0	3100000	1	0
Q69YN4_VIR_HUMAN	KIAA1429	Protein virilizer homolog OS=Homo sapiens GN=KIAA1429 PE=1 SV=2	201.9	9	9	0	0	270000	0	270000	1	0
Q9Y4B6_VPRBP_HUMAN	VPRBP	Protein VPRBP OS=Homo sapiens GN=VPRBP PE=1 SV=3	168.9	9	9	0	0	170000	0	170000	1	0
Q14671_PUM1_HUMAN	PUM1	Pumilio homolog 1 OS=Homo sapiens GN=PUM1 PE=1 SV=3	126.39	9	9	0	0	250000	0	250000	1	0
Q58FF8_H90B2_HUMAN	HSP90AB2P	Putative heat shock protein HSP 90-beta 2 OS=Homo sapiens GN=HSP90AB2P PE=1 SV=2	44.32	5	9	7	10	1200000	1000000	1000000	1.2	1
Q5RKV6_EXOS6_HUMAN	EXOSC6	Exosome complex component MTR3 OS=Homo sapiens GN=EXOSC6 PE=1 SV=1	28.22	8	9	3	3	820000	31000	31000	26.4516	1
O95163_ELP1_HUMAN	IKBKAP	Elongator complex protein 1 OS=Homo sapiens GN=IKBKAP PE=1 SV=3	150.16	8	9	1	1	77000	9700	9700	7.93814	1
Q96SB4_SRPK1_HUMAN	SRPK1	SRSF protein kinase 1 OS=Homo sapiens GN=SRPK1 PE=1 SV=2	74.28	8	9	0	0	370000	0	370000	1	0
P68400_CSK21_HUMAN	CSNK2A1	Casein kinase II subunit alpha OS=Homo sapiens GN=CSNK2A1 PE=1 SV=1	45.11	8	9	0	0	1500000	0	1500000	1	0
Q92624_APBP2_HUMAN	APPBP2	Amyloid protein-binding protein 2 OS=Homo sapiens GN=APPBP2 PE=1 SV=2	66.81	8	9	0	0	1300000	0	1300000	1	0
Q8NI27_THOC2_HUMAN	THOC2	THO complex subunit 2 OS=Homo sapiens GN=THOC2 PE=1 SV=2	182.66	8	9	0	0	390000	0	390000	1	0
P82675_RT05_HUMAN	MRPS5	28S ribosomal protein S5, mitochondrial OS=Homo sapiens GN=MRPS5 PE=1 SV=2	47.98	8	9	0	0	1800000	0	1800000	1	0
Q15942_ZYX_HUMAN	ZYX	Zyxin OS=Homo sapiens GN=ZYX PE=1 SV=1	61.24	6	9	5	7	390000	340000	340000	1.14706	1
Q2TAY7_SMU1_HUMAN	SMU1	WD40 repeat-containing protein SMU1 OS=Homo sapiens GN=SMU1 PE=1 SV=2	57.51	7	9	0	0	720000	0	720000	1	0
P07437_TBB5_HUMAN	TUBB	Tubulin beta chain OS=Homo sapiens GN=TUBB PE=1 SV=2	49.64	5	9	6	10	5600000	7900000	5600000	1	1.41071
Q8N5Z5_KCD17_HUMAN	KCTD17	BTB/POZ domain-containing protein KCTD17 OS=Homo sapiens GN=KCTD17 PE=1 SV=3	35.65	4	9	3	8	570000	120000	120000	4.75	1
P35268_RL22_HUMAN	RPL22	60S ribosomal protein L22 OS=Homo sapiens GN=RPL22 PE=1 SV=2	14.78	6	9	3	3	8800000	110000	110000	80	1
P09012_SNRPA_HUMAN	SNRPA	U1 small nuclear ribonucleoprotein A OS=Homo sapiens GN=SNRPA PE=1 SV=3	31.26	6	9	2	2	540000	9100	9100	59.3407	1
P42766_RL35_HUMAN	RPL35	60S ribosomal protein L35 OS=Homo sapiens GN=RPL35 PE=1 SV=2	14.54	6	9	2	2	9900000	190000	190000	52.1053	1
Q00577_PURA_HUMAN	PURA	Transcriptional activator protein Pur-alpha OS=Homo sapiens GN=PURA PE=1 SV=2	34.89	6	9	0	0	3400000	0	3400000	1	0
Q14137_BOP1_HUMAN	BOP1	Ribosome biogenesis protein BOP1 OS=Homo sapiens GN=BOP1 PE=1 SV=2	83.58	6	9	0	0	590000	0	590000	1	0
Q4G0J3_LARP7_HUMAN	LARP7	La-related protein 7 OS=Homo sapiens GN=LARP7 PE=1 SV=1	66.86	6	9	0	0	1200000	0	1200000	1	0
P60709_ACTB_HUMAN	ACTB	Actin, cytoplasmic 1 OS=Homo sapiens GN=ACTB PE=1 SV=1	41.71	5	9	2	2	1900000	31000	31000	61.2903	1
Q5BKZ1_ZN326_HUMAN	ZNF326	DBIRD complex subunit ZNF326 OS=Homo sapiens GN=ZNF326 PE=1 SV=2	65.61	5	9	0	0	780000	0	780000	1	0
P16403_H12_HUMAN	HIST1H1C	Histone H1.2 OS=Homo sapiens GN=HIST1H1C PE=1 SV=2	21.35	5	9	0	0	5600000	0	5600000	1	0
Q12756_KIF1A_HUMAN	KIF1A	Kinesin-like protein KIF1A OS=Homo sapiens GN=KIF1A PE=1 SV=2	190.94	5	9	0	0	260000	0	260000	1	0
P05141_ADT2_HUMAN	SLC25A5	ADP/ATP translocase 2 OS=Homo sapiens GN=SLC25A5 PE=1 SV=7	32.83	4	9	4	12	3200000	5200000	3200000	1	1.625
Q9Y3U8_RL36_HUMAN	RPL36	60S ribosomal protein L36 OS=Homo sapiens GN=RPL36 PE=1 SV=3	12.25	3	9	2	2	2900000	55000	55000	52.7273	1
Q96AV8_E2F7_HUMAN	E2F7	Transcription factor E2F7 OS=Homo sapiens GN=E2F7 PE=1 SV=3	99.83	8	8	23	38	550000	3000000	550000	1	5.45455
Q9P2D3_HTR5B_HUMAN	HEATR5B	HEAT repeat-containing protein 5B OS=Homo sapiens GN=HEATR5B PE=1 SV=2	224.16	8	8	12	14	130000	180000	130000	1	1.38462
Q99460_PSMD1_HUMAN	PSMD1	26S proteasome non-ATPase regulatory subunit 1 OS=Homo sapiens GN=PSMD1 PE=1 SV=2	105.77	6	8	6	6	100000	130000	100000	1	1.3
Q9BYD1_RM13_HUMAN	MRPL13	39S ribosomal protein L13, mitochondrial OS=Homo sapiens GN=MRPL13 PE=1 SV=1	20.68	8	8	4	4	550000	68000	68000	8.08824	1
O94906_PRP6_HUMAN	PRPF6	Pre-mRNA-processing factor 6 OS=Homo sapiens GN=PRPF6 PE=1 SV=1	106.86	8	8	1	1	460000	13000	13000	35.3846	1
Q6UN15_FIP1_HUMAN	FIP1L1	Pre-mRNA 3'-end-processing factor FIP1 OS=Homo sapiens GN=FIP1L1 PE=1 SV=1	66.49	8	8	0	0	1500000	0	1500000	1	0
Q9BZJ0_CRNL1_HUMAN	CRNKL1	Crooked neck-like protein 1 OS=Homo sapiens GN=CRNKL1 PE=1 SV=4	100.39	8	8	0	0	1100000	0	1100000	1	0
Q8NC60_NOA1_HUMAN	NOA1	Nitric oxide-associated protein 1 OS=Homo sapiens GN=NOA1 PE=1 SV=2	78.41	8	8	0	0	150000	0	150000	1	0
Q13823_NOG2_HUMAN	GNL2	Nucleolar GTP-binding protein 2 OS=Homo sapiens GN=GNL2 PE=1 SV=1	83.6	8	8	0	0	480000	0	480000	1	0
P04181_OAT_HUMAN	OAT	Ornithine aminotransferase, mitochondrial OS=Homo sapiens GN=OAT PE=1 SV=1	48.5	8	8	0	0	1000000	0	1000000	1	0
Q6PCB5_RSBNL_HUMAN	RSBN1L	Round spermatid basic protein 1-like protein OS=Homo sapiens GN=RSBN1L PE=1 SV=2	94.81	8	8	0	0	700000	0	700000	1	0
Q9BVI4_NOC4L_HUMAN	NOC4L	Nucleolar complex protein 4 homolog OS=Homo sapiens GN=NOC4L PE=1 SV=1	58.43	8	8	0	0	790000	0	790000	1	0
Q8TDN6_BRX1_HUMAN	BRIX1	Ribosome biogenesis protein BRX1 homolog OS=Homo sapiens GN=BRIX1 PE=1 SV=2	41.37	8	8	0	0	1500000	0	1500000	1	0
Q9UNQ2_DIM1_HUMAN	DIMT1	Probable dimethyladenosine transferase OS=Homo sapiens GN=DIMT1 PE=1 SV=1	35.21	8	8	0	0	440000	0	440000	1	0
O00303_EIF3F_HUMAN	EIF3F	Eukaryotic translation initiation factor 3 subunit F OS=Homo sapiens GN=EIF3F PE=1 SV=1	37.54	8	8	0	0	950000	0	950000	1	0
Q13242_SRSF9_HUMAN	SRSF9	Serine/arginine-rich splicing factor 9 OS=Homo sapiens GN=SRSF9 PE=1 SV=1	25.53	8	8	0	0	1100000	0	1100000	1	0
Q9Y2J2_E41L3_HUMAN	EPB41L3	Band 4.1-like protein 3 OS=Homo sapiens GN=EPB41L3 PE=1 SV=2	120.6	7	8	5	6	380000	180000	180000	2.11111	1
Q8IWX8_CHERP_HUMAN	CHERP	Calcium homeostasis endoplasmic reticulum protein OS=Homo sapiens GN=CHERP PE=1 SV=3	103.64	7	8	2	2	460000	16000	16000	28.75	1
Q14974_IMB1_HUMAN	KPNB1	Importin subunit beta-1 OS=Homo sapiens GN=KPNB1 PE=1 SV=2	97.11	7	8	2	2	230000	20000	20000	11.5	1
Q96FV9_THOC1_HUMAN	THOC1	THO complex subunit 1 OS=Homo sapiens GN=THOC1 PE=1 SV=1	75.62	7	8	0	0	440000	0	440000	1	0
Q9NVU7_SDA1_HUMAN	SDAD1	Protein SDA1 homolog OS=Homo sapiens GN=SDAD1 PE=1 SV=3	79.82	7	8	0	0	620000	0	620000	1	0
P42166_LAP2A_HUMAN	TMPO	Lamina-associated polypeptide 2, isoform alpha OS=Homo sapiens GN=TMPO PE=1 SV=2	75.45	5	8	6	9	570000	890000	570000	1	1.5614
Q9NYK5_RM39_HUMAN	MRPL39	39S ribosomal protein L39, mitochondrial OS=Homo sapiens GN=MRPL39 PE=1 SV=3	38.69	6	8	1	1	440000	19000	19000	23.1579	1
P51991_ROA3_HUMAN	HNRNPA3	Heterogeneous nuclear ribonucleoprotein A3 OS=Homo sapiens GN=HNRNPA3 PE=1 SV=2	39.57	6	8	0	0	2100000	0	2100000	1	0
Q13151_ROA0_HUMAN	HNRNPA0	Heterogeneous nuclear ribonucleoprotein A0 OS=Homo sapiens GN=HNRNPA0 PE=1 SV=1	30.82	6	8	0	0	1500000	0	1500000	1	0
Q9Y2P8_RCL1_HUMAN	RCL1	RNA 3'-terminal phosphate cyclase-like protein OS=Homo sapiens GN=RCL1 PE=1 SV=3	40.82	6	8	0	0	1100000	0	1100000	1	0
Q9H7B2_RPF2_HUMAN	RPF2	Ribosome production factor 2 homolog OS=Homo sapiens GN=RPF2 PE=1 SV=2	35.56	6	8	0	0	470000	0	470000	1	0
P62314_SMD1_HUMAN	SNRPD1	Small nuclear ribonucleoprotein Sm D1 OS=Homo sapiens GN=SNRPD1 PE=1 SV=1	13.27	5	8	5	26	8200000	19000000	8200000	1	2.31707
Q15269_PWP2_HUMAN	PWP2	Periodic tryptophan protein 2 homolog OS=Homo sapiens GN=PWP2 PE=1 SV=2	102.39	5	8	0	0	140000	0	140000	1	0
Q9H4B7_TBB1_HUMAN	TUBB1	Tubulin beta-1 chain OS=Homo sapiens GN=TUBB1 PE=1 SV=1	50.29	2	8	3	10	5200000	2700000	2700000	1.92593	1
Q13509_TBB3_HUMAN	TUBB3	Tubulin beta-3 chain OS=Homo sapiens GN=TUBB3 PE=1 SV=2	50.4	2	8	3	7	6400000	5900000	5900000	1.08475	1
P47914_RL29_HUMAN	RPL29	60S ribosomal protein L29 OS=Homo sapiens GN=RPL29 PE=1 SV=2	17.74	3	8	1	2	21000000	190000	190000	110.526	1
P82932_RT06_HUMAN	MRPS6	28S ribosomal protein S6, mitochondrial OS=Homo sapiens GN=MRPS6 PE=1 SV=3	14.22	3	8	0	0	470000	0	470000	1	0
Q92901_RL3L_HUMAN	RPL3L	60S ribosomal protein L3-like OS=Homo sapiens GN=RPL3L PE=1 SV=3	46.27	1	8	0	0	160000	0	160000	1	0
Q5T5U3_RHG21_HUMAN	ARHGAP21	Rho GTPase-activating protein 21 OS=Homo sapiens GN=ARHGAP21 PE=1 SV=1	217.2	7	7	17	20	270000	400000	270000	1	1.48148
Q9UKA4_AKA11_HUMAN	AKAP11	A-kinase anchor protein 11 OS=Homo sapiens GN=AKAP11 PE=1 SV=1	210.38	7	7	14	15	170000	260000	170000	1	1.52941
A7KAX9_RHG32_HUMAN	ARHGAP32	Rho GTPase-activating protein 32 OS=Homo sapiens GN=ARHGAP32 PE=1 SV=1	230.38	7	7	12	12	81000	160000	81000	1	1.97531
Q6UB35_C1TM_HUMAN	MTHFD1L	Monofunctional C1-tetrahydrofolate synthase, mitochondrial OS=Homo sapiens GN=MTHFD1L PE=1 SV=1	105.72	7	7	13	17	230000	820000	230000	1	3.56522
O15027_SC16A_HUMAN	SEC16A	Protein transport protein Sec16A OS=Homo sapiens GN=SEC16A PE=1 SV=3	233.37	7	7	12	12	150000	200000	150000	1	1.33333
O75688_PPM1B_HUMAN	PPM1B	Protein phosphatase 1B OS=Homo sapiens GN=PPM1B PE=1 SV=1	52.61	6	7	6	9	1900000	2200000	1900000	1	1.15789
P10644_KAP0_HUMAN	PRKAR1A	cAMP-dependent protein kinase type I-alpha regulatory subunit OS=Homo sapiens GN=PRKAR1A PE=1 SV=1	42.95	7	7	6	6	1500000	1700000	1500000	1	1.13333
P13639_EF2_HUMAN	EEF2	Elongation factor 2 OS=Homo sapiens GN=EEF2 PE=1 SV=4	95.28	6	7	6	6	380000	200000	200000	1.9	1
Q9NVI7_ATD3A_HUMAN	ATAD3A	ATPase family AAA domain-containing protein 3A OS=Homo sapiens GN=ATAD3A PE=1 SV=2	71.32	7	7	2	2	670000	190000	190000	3.52632	1
Q9Y6A5_TACC3_HUMAN	TACC3	Transforming acidic coiled-coil-containing protein 3 OS=Homo sapiens GN=TACC3 PE=1 SV=1	90.3	7	7	8	11	260000	360000	260000	1	1.38462
Q58FF7_H90B3_HUMAN	HSP90AB3P	Putative heat shock protein HSP 90-beta-3 OS=Homo sapiens GN=HSP90AB3P PE=5 SV=1	68.28	6	7	7	9	450000	470000	450000	1	1.04444
Q13162_PRDX4_HUMAN	PRDX4	Peroxiredoxin-4 OS=Homo sapiens GN=PRDX4 PE=1 SV=1	30.52	5	7	6	10	1600000	3100000	1600000	1	1.9375
Q13561_DCTN2_HUMAN	DCTN2	Dynactin subunit 2 OS=Homo sapiens GN=DCTN2 PE=1 SV=4	44.2	6	7	3	3	1100000	540000	540000	2.03704	1
P60228_EIF3E_HUMAN	EIF3E	Eukaryotic translation initiation factor 3 subunit E OS=Homo sapiens GN=EIF3E PE=1 SV=1	52.19	7	7	2	2	1500000	330000	330000	4.54545	1
O15084_ANR28_HUMAN	ANKRD28	Serine/threonine-protein phosphatase 6 regulatory ankyrin repeat subunit A OS=Homo sapiens GN=ANKRD28 PE=1 SV=5	112.89	7	7	0	0	210000	0	210000	1	0
Q14999_CUL7_HUMAN	CUL7	Cullin-7 OS=Homo sapiens GN=CUL7 PE=1 SV=2	191.04	7	7	0	0	100000	0	100000	1	0
Q9BYD6_RM01_HUMAN	MRPL1	39S ribosomal protein L1, mitochondrial OS=Homo sapiens GN=MRPL1 PE=1 SV=2	36.89	7	7	0	0	430000	0	430000	1	0
P26599_PTBP1_HUMAN	PTBP1	Polypyrimidine tract-binding protein 1 OS=Homo sapiens GN=PTBP1 PE=1 SV=1	57.19	7	7	0	0	870000	0	870000	1	0
Q9NVP1_DDX18_HUMAN	DDX18	ATP-dependent RNA helicase DDX18 OS=Homo sapiens GN=DDX18 PE=1 SV=2	75.36	7	7	0	0	360000	0	360000	1	0
Q9H9J4_UBP42_HUMAN	USP42	Ubiquitin carboxyl-terminal hydrolase 42 OS=Homo sapiens GN=USP42 PE=1 SV=3	145.3	7	7	0	0	110000	0	110000	1	0
Q9H7E2_TDRD3_HUMAN	TDRD3	Tudor domain-containing protein 3 OS=Homo sapiens GN=TDRD3 PE=1 SV=1	73.14	7	7	0	0	430000	0	430000	1	0
P78362_SRPK2_HUMAN	SRPK2	SRSF protein kinase 2 OS=Homo sapiens GN=SRPK2 PE=1 SV=3	77.48	7	7	0	0	440000	0	440000	1	0
O76031_CLPX_HUMAN	CLPX	ATP-dependent Clp protease ATP-binding subunit clpX-like, mitochondrial OS=Homo sapiens GN=CLPX PE=1 SV=2	69.18	7	7	0	0	870000	0	870000	1	0
Q13895_BYST_HUMAN	BYSL	Bystin OS=Homo sapiens GN=BYSL PE=1 SV=3	49.57	7	7	0	0	1000000	0	1000000	1	0
Q9Y3T9_NOC2L_HUMAN	NOC2L	Nucleolar complex protein 2 homolog OS=Homo sapiens GN=NOC2L PE=1 SV=4	84.87	7	7	0	0	200000	0	200000	1	0
P22314_UBA1_HUMAN	UBA1	Ubiquitin-like modifier-activating enzyme 1 OS=Homo sapiens GN=UBA1 PE=1 SV=3	117.77	5	7	6	7	88000	87000	87000	1.01149	1
Q7Z2T5_TRM1L_HUMAN	TRMT1L	TRMT1-like protein OS=Homo sapiens GN=TRMT1L PE=1 SV=2	81.7	6	7	0	0	200000	0	200000	1	0
O00308_WWP2_HUMAN	WWP2	NEDD4-like E3 ubiquitin-protein ligase WWP2 OS=Homo sapiens GN=WWP2 PE=1 SV=2	98.85	6	7	0	0	360000	0	360000	1	0
P08621_RU17_HUMAN	SNRNP70	U1 small nuclear ribonucleoprotein 70 kDa OS=Homo sapiens GN=SNRNP70 PE=1 SV=2	51.53	6	7	0	0	1900000	0	1900000	1	0
P61353_RL27_HUMAN	RPL27	60S ribosomal protein L27 OS=Homo sapiens GN=RPL27 PE=1 SV=2	15.79	5	7	3	4	8500000	470000	470000	18.0851	1
Q9H3G5_CPVL_HUMAN	CPVL	Probable serine carboxypeptidase CPVL OS=Homo sapiens GN=CPVL PE=1 SV=2	54.13	4	7	3	3	910000	350000	350000	2.6	1
P56537_IF6_HUMAN	EIF6	Eukaryotic translation initiation factor 6 OS=Homo sapiens GN=EIF6 PE=1 SV=1	26.58	5	7	2	2	520000	23000	23000	22.6087	1
O14979_HNRDL_HUMAN	HNRNPDL	Heterogeneous nuclear ribonucleoprotein D-like OS=Homo sapiens GN=HNRNPDL PE=1 SV=3	46.41	5	7	2	2	860000	58000	58000	14.8276	1
P52815_RM12_HUMAN	MRPL12	39S ribosomal protein L12, mitochondrial OS=Homo sapiens GN=MRPL12 PE=1 SV=2	21.33	5	7	1	1	950000	13000	13000	73.0769	1
Q9UNP9_PPIE_HUMAN	PPIE	Peptidyl-prolyl cis-trans isomerase E OS=Homo sapiens GN=PPIE PE=1 SV=1	33.41	5	7	0	0	370000	0	370000	1	0
Q13123_RED_HUMAN	IK	Protein Red OS=Homo sapiens GN=IK PE=1 SV=3	65.56	5	7	0	0	240000	0	240000	1	0
Q5SSJ5_HP1B3_HUMAN	HP1BP3	Heterochromatin protein 1-binding protein 3 OS=Homo sapiens GN=HP1BP3 PE=1 SV=1	61.17	5	7	0	0	200000	0	200000	1	0
Q99417_MYCBP_HUMAN	MYCBP	C-Myc-binding protein OS=Homo sapiens GN=MYCBP PE=1 SV=3	11.96	3	7	4	9	750000	400000	400000	1.875	1
P60866_RS20_HUMAN	RPS20	40S ribosomal protein S20 OS=Homo sapiens GN=RPS20 PE=1 SV=1	13.36	4	7	3	3	18000000	350000	350000	51.4286	1
P07203_GPX1_HUMAN	GPX1	Glutathione peroxidase 1 OS=Homo sapiens GN=GPX1 PE=1 SV=4	22.08	4	7	2	2	330000	16000	16000	20.625	1
P46782_RS5_HUMAN	RPS5	40S ribosomal protein S5 OS=Homo sapiens GN=RPS5 PE=1 SV=4	22.86	4	7	1	1	2200000	74000	74000	29.7297	1
O95391_SLU7_HUMAN	SLU7	Pre-mRNA-splicing factor SLU7 OS=Homo sapiens GN=SLU7 PE=1 SV=2	68.34	4	7	0	0	150000	0	150000	1	0
Q9Y2R5_RT17_HUMAN	MRPS17	28S ribosomal protein S17, mitochondrial OS=Homo sapiens GN=MRPS17 PE=1 SV=1	14.49	4	7	0	0	3200000	0	3200000	1	0
Q13595_TRA2A_HUMAN	TRA2A	Transformer-2 protein homolog alpha OS=Homo sapiens GN=TRA2A PE=1 SV=1	32.67	4	7	0	0	1100000	0	1100000	1	0
P62910_RL32_HUMAN	RPL32	60S ribosomal protein L32 OS=Homo sapiens GN=RPL32 PE=1 SV=2	15.85	4	7	0	0	1400000	0	1400000	1	0
P35813_PPM1A_HUMAN	PPM1A	Protein phosphatase 1A OS=Homo sapiens GN=PPM1A PE=1 SV=1	42.42	3	7	2	8	570000	550000	550000	1.03636	1
Q15366_PCBP2_HUMAN	PCBP2	Poly(rC)-binding protein 2 OS=Homo sapiens GN=PCBP2 PE=1 SV=1	38.56	3	7	2	2	1300000	36000	36000	36.1111	1
P61254_RL26_HUMAN	RPL26	60S ribosomal protein L26 OS=Homo sapiens GN=RPL26 PE=1 SV=1	17.25	2	7	0	0	290000	0	290000	1	0
Q14839_CHD4_HUMAN	CHD4	Chromodomain-helicase-DNA-binding protein 4 OS=Homo sapiens GN=CHD4 PE=1 SV=2	217.87	6	6	23	27	91000	540000	91000	1	5.93407
P07900_HS90A_HUMAN	HSP90AA1	Heat shock protein HSP 90-alpha OS=Homo sapiens GN=HSP90AA1 PE=1 SV=5	84.61	6	6	11	13	930000	2900000	930000	1	3.11828
Q12873_CHD3_HUMAN	CHD3	Chromodomain-helicase-DNA-binding protein 3 OS=Homo sapiens GN=CHD3 PE=1 SV=3	226.45	5	6	5	5	44000	110000	44000	1	2.5
P12235_ADT1_HUMAN	SLC25A4	ADP/ATP translocase 1 OS=Homo sapiens GN=SLC25A4 PE=1 SV=4	33.04	5	6	9	22	1300000	3600000	1300000	1	2.76923
Q9NWU2_GID8_HUMAN	GID8	Glucose-induced degradation protein 8 homolog OS=Homo sapiens GN=GID8 PE=1 SV=1	26.73	6	6	9	12	190000	310000	190000	1	1.63158
P55795_HNRH2_HUMAN	HNRNPH2	Heterogeneous nuclear ribonucleoprotein H2 OS=Homo sapiens GN=HNRNPH2 PE=1 SV=1	49.23	6	6	5	7	1300000	3300000	1300000	1	2.53846
Q9Y265_RUVB1_HUMAN	RUVBL1	RuvB-like 1 OS=Homo sapiens GN=RUVBL1 PE=1 SV=1	50.2	6	6	6	7	700000	940000	700000	1	1.34286
Q9Y230_RUVB2_HUMAN	RUVBL2	RuvB-like 2 OS=Homo sapiens GN=RUVBL2 PE=1 SV=3	51.12	6	6	2	2	700000	250000	250000	2.8	1
Q13085_ACACA_HUMAN	ACACA	Acetyl-CoA carboxylase 1 OS=Homo sapiens GN=ACACA PE=1 SV=2	265.38	6	6	2	2	79000	7400	7400	10.6757	1
Q9BYD2_RM09_HUMAN	MRPL9	39S ribosomal protein L9, mitochondrial OS=Homo sapiens GN=MRPL9 PE=1 SV=2	30.22	6	6	1	1	270000	6800	6800	39.7059	1
P62736_ACTA_HUMAN	ACTA2	Actin, aortic smooth muscle OS=Homo sapiens GN=ACTA2 PE=1 SV=1	41.98	4	6	4	14	1300000	1000000	1000000	1.3	1
P63104_1433Z_HUMAN	YWHAZ	14-3-3 protein zeta/delta OS=Homo sapiens GN=YWHAZ PE=1 SV=1	27.73	6	6	4	6	270000	110000	110000	2.45455	1
P29692_EF1D_HUMAN	EEF1D	Elongation factor 1-delta OS=Homo sapiens GN=EEF1D PE=1 SV=5	31.1	5	6	6	6	380000	550000	380000	1	1.44737
P63208_SKP1_HUMAN	SKP1	S-phase kinase-associated protein 1 OS=Homo sapiens GN=SKP1 PE=1 SV=2	18.65	6	6	3	3	200000	46000	46000	4.34783	1
Q9H9J2_RM44_HUMAN	MRPL44	39S ribosomal protein L44, mitochondrial OS=Homo sapiens GN=MRPL44 PE=1 SV=1	37.51	5	6	3	3	250000	30000	30000	8.33333	1
Q13868_EXOS2_HUMAN	EXOSC2	Exosome complex component RRP4 OS=Homo sapiens GN=EXOSC2 PE=1 SV=2	32.77	6	6	1	1	490000	5000	5000	98	1
Q14498_RBM39_HUMAN	RBM39	RNA-binding protein 39 OS=Homo sapiens GN=RBM39 PE=1 SV=2	59.34	5	6	1	1	490000	3000	3000	163.333	1
Q12874_SF3A3_HUMAN	SF3A3	Splicing factor 3A subunit 3 OS=Homo sapiens GN=SF3A3 PE=1 SV=1	58.81	6	6	0	0	1600000	0	1600000	1	0
P06733_ENOA_HUMAN	ENO1	Alpha-enolase OS=Homo sapiens GN=ENO1 PE=1 SV=2	47.14	6	6	0	0	750000	0	750000	1	0
Q8N9T8_KRI1_HUMAN	KRI1	Protein KRI1 homolog OS=Homo sapiens GN=KRI1 PE=1 SV=3	82.55	6	6	0	0	230000	0	230000	1	0
O60333_KIF1B_HUMAN	KIF1B	Kinesin-like protein KIF1B OS=Homo sapiens GN=KIF1B PE=1 SV=5	204.35	6	6	0	0	590000	0	590000	1	0
Q8WUQ7_CATIN_HUMAN	CACTIN	Cactin OS=Homo sapiens GN=CACTIN PE=1 SV=3	88.65	6	6	0	0	150000	0	150000	1	0
Q9NPE2_NGRN_HUMAN	NGRN	Neugrin OS=Homo sapiens GN=NGRN PE=1 SV=2	32.39	6	6	0	0	1100000	0	1100000	1	0
Q9BU76_MMTA2_HUMAN	MMTAG2	Multiple myeloma tumor-associated protein 2 OS=Homo sapiens GN=MMTAG2 PE=1 SV=1	29.39	6	6	0	0	550000	0	550000	1	0
O00629_IMA3_HUMAN	KPNA4	Importin subunit alpha-3 OS=Homo sapiens GN=KPNA4 PE=1 SV=1	57.85	6	6	0	0	850000	0	850000	1	0
Q9NUL3_STAU2_HUMAN	STAU2	Double-stranded RNA-binding protein Staufen homolog 2 OS=Homo sapiens GN=STAU2 PE=1 SV=1	62.6	6	6	0	0	800000	0	800000	1	0
O75127_PTCD1_HUMAN	PTCD1	Pentatricopeptide repeat-containing protein 1, mitochondrial OS=Homo sapiens GN=PTCD1 PE=1 SV=2	78.81	6	6	0	0	890000	0	890000	1	0
O60508_PRP17_HUMAN	CDC40	Pre-mRNA-processing factor 17 OS=Homo sapiens GN=CDC40 PE=1 SV=1	65.48	6	6	0	0	1100000	0	1100000	1	0
Q15424_SAFB1_HUMAN	SAFB	Scaffold attachment factor B1 OS=Homo sapiens GN=SAFB PE=1 SV=4	102.58	6	6	0	0	160000	0	160000	1	0
Q13610_PWP1_HUMAN	PWP1	Periodic tryptophan protein 1 homolog OS=Homo sapiens GN=PWP1 PE=1 SV=1	55.79	6	6	0	0	1400000	0	1400000	1	0
Q6PK04_CC137_HUMAN	CCDC137	Coiled-coil domain-containing protein 137 OS=Homo sapiens GN=CCDC137 PE=1 SV=1	33.21	6	6	0	0	420000	0	420000	1	0
O43172_PRP4_HUMAN	PRPF4	U4/U6 small nuclear ribonucleoprotein Prp4 OS=Homo sapiens GN=PRPF4 PE=1 SV=2	58.41	6	6	0	0	750000	0	750000	1	0
Q9P2I0_CPSF2_HUMAN	CPSF2	Cleavage and polyadenylation specificity factor subunit 2 OS=Homo sapiens GN=CPSF2 PE=1 SV=2	88.43	6	6	0	0	200000	0	200000	1	0
P54132_BLM_HUMAN	BLM	Bloom syndrome protein OS=Homo sapiens GN=BLM PE=1 SV=1	158.9	6	6	0	0	58000	0	58000	1	0
Q9UJV9_DDX41_HUMAN	DDX41	Probable ATP-dependent RNA helicase DDX41 OS=Homo sapiens GN=DDX41 PE=1 SV=2	69.79	6	6	0	0	540000	0	540000	1	0
Q99714_HCD2_HUMAN	HSD17B10	3-hydroxyacyl-CoA dehydrogenase type-2 OS=Homo sapiens GN=HSD17B10 PE=1 SV=3	26.91	5	6	4	8	300000	86000	86000	3.48837	1
Q9NQ50_RM40_HUMAN	MRPL40	39S ribosomal protein L40, mitochondrial OS=Homo sapiens GN=MRPL40 PE=1 SV=1	24.48	5	6	3	5	320000	55000	55000	5.81818	1
Q14681_KCTD2_HUMAN	KCTD2	BTB/POZ domain-containing protein KCTD2 OS=Homo sapiens GN=KCTD2 PE=1 SV=3	28.51	5	6	3	3	970000	350000	350000	2.77143	1
Q8IXM3_RM41_HUMAN	MRPL41	39S ribosomal protein L41, mitochondrial OS=Homo sapiens GN=MRPL41 PE=1 SV=1	15.37	5	6	2	2	250000	21000	21000	11.9048	1
P82912_RT11_HUMAN	MRPS11	28S ribosomal protein S11, mitochondrial OS=Homo sapiens GN=MRPS11 PE=1 SV=2	20.6	5	6	1	1	750000	10000	10000	75	1
Q92522_H1X_HUMAN	H1FX	Histone H1x OS=Homo sapiens GN=H1FX PE=1 SV=1	22.47	5	6	1	1	5200000	7600	7600	684.211	1
Q9BQ52_RNZ2_HUMAN	ELAC2	Zinc phosphodiesterase ELAC protein 2 OS=Homo sapiens GN=ELAC2 PE=1 SV=2	92.16	5	6	0	0	130000	0	130000	1	0
Q96GA3_LTV1_HUMAN	LTV1	Protein LTV1 homolog OS=Homo sapiens GN=LTV1 PE=1 SV=1	54.82	5	6	0	0	950000	0	950000	1	0
Q9NQT5_EXOS3_HUMAN	EXOSC3	Exosome complex component RRP40 OS=Homo sapiens GN=EXOSC3 PE=1 SV=3	29.55	5	6	0	0	220000	0	220000	1	0
P29144_TPP2_HUMAN	TPP2	Tripeptidyl-peptidase 2 OS=Homo sapiens GN=TPP2 PE=1 SV=4	138.26	5	6	0	0	160000	0	160000	1	0
Q04721_NOTC2_HUMAN	NOTCH2	Neurogenic locus notch homolog protein 2 OS=Homo sapiens GN=NOTCH2 PE=1 SV=3	265.23	3	6	4	10	66000	120000	66000	1	1.81818
Q15517_CDSN_HUMAN	CDSN	Corneodesmosin OS=Homo sapiens GN=CDSN PE=1 SV=3	51.49	3	6	4	8	870000	220000	220000	3.95455	1
Q01844_EWS_HUMAN	EWSR1	RNA-binding protein EWS OS=Homo sapiens GN=EWSR1 PE=1 SV=1	68.44	4	6	1	1	760000	16000	16000	47.5	1
P46776_RL27A_HUMAN	RPL27A	60S ribosomal protein L27a OS=Homo sapiens GN=RPL27A PE=1 SV=2	16.55	4	6	1	1	9800000	120000	120000	81.6667	1
Q92526_TCPW_HUMAN	CCT6B	T-complex protein 1 subunit zeta-2 OS=Homo sapiens GN=CCT6B PE=1 SV=5	57.78	4	6	1	1	5700000	180000	180000	31.6667	1
Q96DI7_SNR40_HUMAN	SNRNP40	U5 small nuclear ribonucleoprotein 40 kDa protein OS=Homo sapiens GN=SNRNP40 PE=1 SV=1	39.29	4	6	0	0	460000	0	460000	1	0
O43660_PLRG1_HUMAN	PLRG1	Pleiotropic regulator 1 OS=Homo sapiens GN=PLRG1 PE=1 SV=1	57.16	4	6	0	0	330000	0	330000	1	0
P60842_IF4A1_HUMAN	EIF4A1	Eukaryotic initiation factor 4A-I OS=Homo sapiens GN=EIF4A1 PE=1 SV=1	46.12	4	6	0	0	17000000	0	17000000	1	0
P50914_RL14_HUMAN	RPL14	60S ribosomal protein L14 OS=Homo sapiens GN=RPL14 PE=1 SV=4	23.42	3	6	2	3	4800000	91000	91000	52.7473	1
P33778_H2B1B_HUMAN	HIST1H2BB	Histone H2B type 1-B OS=Homo sapiens GN=HIST1H2BB PE=1 SV=2	13.94	2	6	1	1	1100000	17000	17000	64.7059	1
B4DY08_B4DY08_HUMAN	HNRNPC	Heterogeneous nuclear ribonucleoproteins C1/C2 OS=Homo sapiens GN=HNRNPC PE=1 SV=1	31.95	2	6	0	0	920000	0	920000	1	0
Q16650_TBR1_HUMAN	TBR1	T-box brain protein 1 OS=Homo sapiens GN=TBR1 PE=1 SV=1	74.01	1	6	1	5	1300000	1100000	1100000	1.18182	1
P51587_BRCA2_HUMAN	BRCA2	Breast cancer type 2 susceptibility protein OS=Homo sapiens GN=BRCA2 PE=1 SV=2	383.99	5	5	29	32	36000	4100000	36000	1	113.889
Q9HCK1_ZDBF2_HUMAN	ZDBF2	DBF4-type zinc finger-containing protein 2 OS=Homo sapiens GN=ZDBF2 PE=1 SV=3	265.45	5	5	20	21	42000	390000	42000	1	9.28571
Q5VT06_CE350_HUMAN	CEP350	Centrosome-associated protein 350 OS=Homo sapiens GN=CEP350 PE=1 SV=1	350.72	5	5	16	17	50000	360000	50000	1	7.2
Q68DQ2_CRBG3_HUMAN	CRYBG3	Very large A-kinase anchor protein OS=Homo sapiens GN=CRYBG3 PE=1 SV=3	330.43	5	5	16	16	35000	180000	35000	1	5.14286
Q13330_MTA1_HUMAN	MTA1	Metastasis-associated protein MTA1 OS=Homo sapiens GN=MTA1 PE=1 SV=2	80.74	5	5	5	5	310000	120000	120000	2.58333	1
P68104_EF1A1_HUMAN	EEF1A1	Elongation factor 1-alpha 1 OS=Homo sapiens GN=EEF1A1 PE=1 SV=1	50.11	5	5	6	9	1800000	1800000	1800000	1	1
P10515_ODP2_HUMAN	DLAT	Dihydrolipoyllysine-residue acetyltransferase component of pyruvate dehydrogenase complex, mitochondrial OS=Homo sapiens GN=DLAT PE=1 SV=3	68.95	4	5	6	6	200000	1100000	200000	1	5.5
Q92945_FUBP2_HUMAN	KHSRP	Far upstream element-binding protein 2 OS=Homo sapiens GN=KHSRP PE=1 SV=4	73.07	5	5	5	5	130000	120000	120000	1.08333	1
Q9C0C9_UBE2O_HUMAN	UBE2O	E2/E3 hybrid ubiquitin-protein ligase UBE2O OS=Homo sapiens GN=UBE2O PE=1 SV=3	141.21	5	5	5	5	60000	43000	43000	1.39535	1
P62487_RPB7_HUMAN	POLR2G	DNA-directed RNA polymerase II subunit RPB7 OS=Homo sapiens GN=POLR2G PE=1 SV=1	19.28	5	5	4	6	280000	600000	280000	1	2.14286
Q8N5N7_RM50_HUMAN	MRPL50	39S ribosomal protein L50, mitochondrial OS=Homo sapiens GN=MRPL50 PE=1 SV=2	18.31	4	5	6	6	370000	93000	93000	3.97849	1
Q9ULV0_MYO5B_HUMAN	MYO5B	Unconventional myosin-Vb OS=Homo sapiens GN=MYO5B PE=1 SV=3	213.54	5	5	5	5	41000	46000	41000	1	1.12195
Q9BYD3_RM04_HUMAN	MRPL4	39S ribosomal protein L4, mitochondrial OS=Homo sapiens GN=MRPL4 PE=1 SV=1	34.9	5	5	4	4	450000	120000	120000	3.75	1
P11171_41_HUMAN	EPB41	Protein 4.1 OS=Homo sapiens GN=EPB41 PE=1 SV=4	96.96	5	5	3	3	130000	51000	51000	2.54902	1
P06576_ATPB_HUMAN	ATP5B	ATP synthase subunit beta, mitochondrial OS=Homo sapiens GN=ATP5B PE=1 SV=3	56.52	5	5	3	3	930000	300000	300000	3.1	1
O94776_MTA2_HUMAN	MTA2	Metastasis-associated protein MTA2 OS=Homo sapiens GN=MTA2 PE=1 SV=1	74.98	5	5	2	2	620000	160000	160000	3.875	1
P61289_PSME3_HUMAN	PSME3	Proteasome activator complex subunit 3 OS=Homo sapiens GN=PSME3 PE=1 SV=1	29.49	4	5	5	5	640000	120000	120000	5.33333	1
Q08945_SSRP1_HUMAN	SSRP1	FACT complex subunit SSRP1 OS=Homo sapiens GN=SSRP1 PE=1 SV=1	81.02	4	5	3	3	54000	40000	40000	1.35	1
Q13405_RM49_HUMAN	MRPL49	39S ribosomal protein L49, mitochondrial OS=Homo sapiens GN=MRPL49 PE=1 SV=1	19.19	5	5	2	2	400000	31000	31000	12.9032	1
Q7L2J0_MEPCE_HUMAN	MEPCE	7SK snRNA methylphosphate capping enzyme OS=Homo sapiens GN=MEPCE PE=1 SV=1	74.31	5	5	2	2	140000	23000	23000	6.08696	1
P35637_FUS_HUMAN	FUS	RNA-binding protein FUS OS=Homo sapiens GN=FUS PE=1 SV=1	53.39	5	5	1	1	1900000	35000	35000	54.2857	1
Q14257_RCN2_HUMAN	RCN2	Reticulocalbin-2 OS=Homo sapiens GN=RCN2 PE=1 SV=1	36.85	5	5	0	0	770000	0	770000	1	0
Q5W5X9_TTC23_HUMAN	TTC23	Tetratricopeptide repeat protein 23 OS=Homo sapiens GN=TTC23 PE=2 SV=1	49.98	5	5	0	0	990000	0	990000	1	0
P14373_TRI27_HUMAN	TRIM27	Zinc finger protein RFP OS=Homo sapiens GN=TRIM27 PE=1 SV=1	58.45	5	5	0	0	1200000	0	1200000	1	0
Q9Y2Z4_SYYM_HUMAN	YARS2	Tyrosine--tRNA ligase, mitochondrial OS=Homo sapiens GN=YARS2 PE=1 SV=2	53.17	5	5	0	0	320000	0	320000	1	0
Q9UPN7_PP6R1_HUMAN	PPP6R1	Serine/threonine-protein phosphatase 6 regulatory subunit 1 OS=Homo sapiens GN=PPP6R1 PE=1 SV=5	96.66	5	5	0	0	120000	0	120000	1	0
O15371_EIF3D_HUMAN	EIF3D	Eukaryotic translation initiation factor 3 subunit D OS=Homo sapiens GN=EIF3D PE=1 SV=1	63.93	5	5	0	0	1300000	0	1300000	1	0
Q15050_RRS1_HUMAN	RRS1	Ribosome biogenesis regulatory protein homolog OS=Homo sapiens GN=RRS1 PE=1 SV=2	41.17	5	5	0	0	590000	0	590000	1	0
P05455_LA_HUMAN	SSB	Lupus La protein OS=Homo sapiens GN=SSB PE=1 SV=2	46.81	5	5	0	0	630000	0	630000	1	0
P51116_FXR2_HUMAN	FXR2	Fragile X mental retardation syndrome-related protein 2 OS=Homo sapiens GN=FXR2 PE=1 SV=2	74.18	5	5	0	0	170000	0	170000	1	0
Q99959_PKP2_HUMAN	PKP2	Plakophilin-2 OS=Homo sapiens GN=PKP2 PE=1 SV=2	97.35	5	5	0	0	280000	0	280000	1	0
Q3KQU3_MA7D1_HUMAN	MAP7D1	MAP7 domain-containing protein 1 OS=Homo sapiens GN=MAP7D1 PE=1 SV=1	92.76	5	5	0	0	100000	0	100000	1	0
Q8WVM0_TFB1M_HUMAN	TFB1M	Dimethyladenosine transferase 1, mitochondrial OS=Homo sapiens GN=TFB1M PE=1 SV=1	39.52	5	5	0	0	830000	0	830000	1	0
O75934_SPF27_HUMAN	BCAS2	Pre-mRNA-splicing factor SPF27 OS=Homo sapiens GN=BCAS2 PE=1 SV=1	26.11	5	5	0	0	290000	0	290000	1	0
O75569_PRKRA_HUMAN	PRKRA	Interferon-inducible double-stranded RNA-dependent protein kinase activator A OS=Homo sapiens GN=PRKRA PE=1 SV=1	34.38	5	5	0	0	320000	0	320000	1	0
P11387_TOP1_HUMAN	TOP1	DNA topoisomerase 1 OS=Homo sapiens GN=TOP1 PE=1 SV=2	90.67	5	5	0	0	270000	0	270000	1	0
Q9NX58_LYAR_HUMAN	LYAR	Cell growth-regulating nucleolar protein OS=Homo sapiens GN=LYAR PE=1 SV=2	43.59	5	5	0	0	650000	0	650000	1	0
Q9UPT8_ZC3H4_HUMAN	ZC3H4	Zinc finger CCCH domain-containing protein 4 OS=Homo sapiens GN=ZC3H4 PE=1 SV=3	140.17	5	5	0	0	43000	0	43000	1	0
Q8IZH2_XRN1_HUMAN	XRN1	5'-3' exoribonuclease 1 OS=Homo sapiens GN=XRN1 PE=1 SV=1	193.98	5	5	0	0	49000	0	49000	1	0
O94813_SLIT2_HUMAN	SLIT2	Slit homolog 2 protein OS=Homo sapiens GN=SLIT2 PE=1 SV=1	169.76	5	5	0	0	27000	0	27000	1	0
P49756_RBM25_HUMAN	RBM25	RNA-binding protein 25 OS=Homo sapiens GN=RBM25 PE=1 SV=3	100.12	5	5	0	0	28000000	0	28000000	1	0
Q9UKD2_MRT4_HUMAN	MRTO4	mRNA turnover protein 4 homolog OS=Homo sapiens GN=MRTO4 PE=1 SV=2	27.54	5	5	0	0	300000	0	300000	1	0
P49406_RM19_HUMAN	MRPL19	39S ribosomal protein L19, mitochondrial OS=Homo sapiens GN=MRPL19 PE=1 SV=2	33.51	5	5	0	0	190000	0	190000	1	0
Q9UKN8_TF3C4_HUMAN	GTF3C4	General transcription factor 3C polypeptide 4 OS=Homo sapiens GN=GTF3C4 PE=1 SV=2	91.92	5	5	0	0	100000	0	100000	1	0
Q9BRR8_GPTC1_HUMAN	GPATCH1	G patch domain-containing protein 1 OS=Homo sapiens GN=GPATCH1 PE=1 SV=1	103.28	5	5	0	0	87000	0	87000	1	0
Q8IWZ3_ANKH1_HUMAN	ANKHD1	Ankyrin repeat and KH domain-containing protein 1 OS=Homo sapiens GN=ANKHD1 PE=1 SV=1	269.29	5	5	0	0	29000	0	29000	1	0
Q9NQ39_RS10L_HUMAN	RPS10P5	Putative 40S ribosomal protein S10-like OS=Homo sapiens GN=RPS10P5 PE=5 SV=1	20.11	3	5	3	3	1800000	79000	79000	22.7848	1
P54819_KAD2_HUMAN	AK2	Adenylate kinase 2, mitochondrial OS=Homo sapiens GN=AK2 PE=1 SV=2	26.46	4	5	3	3	220000	70000	70000	3.14286	1
P04350_TBB4A_HUMAN	TUBB4A	Tubulin beta-4A chain OS=Homo sapiens GN=TUBB4A PE=1 SV=2	49.55	4	5	3	3	3200000	2200000	2200000	1.45455	1
Q9NWU5_RM22_HUMAN	MRPL22	39S ribosomal protein L22, mitochondrial OS=Homo sapiens GN=MRPL22 PE=1 SV=1	23.63	3	5	3	3	850000	70000	70000	12.1429	1
Q15427_SF3B4_HUMAN	SF3B4	Splicing factor 3B subunit 4 OS=Homo sapiens GN=SF3B4 PE=1 SV=1	44.36	4	5	2	2	1800000	220000	220000	8.18182	1
P04406_G3P_HUMAN	GAPDH	Glyceraldehyde-3-phosphate dehydrogenase OS=Homo sapiens GN=GAPDH PE=1 SV=3	36.03	3	5	1	1	130000	17000	17000	7.64706	1
Q96B26_EXOS8_HUMAN	EXOSC8	Exosome complex component RRP43 OS=Homo sapiens GN=EXOSC8 PE=1 SV=1	30.02	4	5	0	0	300000	0	300000	1	0
Q8IZL8_PELP1_HUMAN	PELP1	Proline-, glutamic acid- and leucine-rich protein 1 OS=Homo sapiens GN=PELP1 PE=1 SV=2	119.62	4	5	0	0	89000	0	89000	1	0
Q9Y221_NIP7_HUMAN	NIP7	60S ribosome subunit biogenesis protein NIP7 homolog OS=Homo sapiens GN=NIP7 PE=1 SV=1	20.45	4	5	0	0	330000	0	330000	1	0
Q12849_GRSF1_HUMAN	GRSF1	G-rich sequence factor 1 OS=Homo sapiens GN=GRSF1 PE=1 SV=3	53.09	4	5	0	0	240000	0	240000	1	0
Q92540_SMG7_HUMAN	SMG7	Protein SMG7 OS=Homo sapiens GN=SMG7 PE=1 SV=2	127.2	4	5	0	0	100000	0	100000	1	0
P63244_GBLP_HUMAN	GNB2L1	Guanine nucleotide-binding protein subunit beta-2-like 1 OS=Homo sapiens GN=GNB2L1 PE=1 SV=3	35.05	4	5	0	0	330000	0	330000	1	0
P23526_SAHH_HUMAN	AHCY	Adenosylhomocysteinase OS=Homo sapiens GN=AHCY PE=1 SV=4	47.69	4	5	0	0	380000	0	380000	1	0
Q16629_SRSF7_HUMAN	SRSF7	Serine/arginine-rich splicing factor 7 OS=Homo sapiens GN=SRSF7 PE=1 SV=1	27.35	4	5	0	0	6900000	0	6900000	1	0
Q9NXF1_TEX10_HUMAN	TEX10	Testis-expressed sequence 10 protein OS=Homo sapiens GN=TEX10 PE=1 SV=2	105.61	4	5	0	0	89000	0	89000	1	0
P57678_GEMI4_HUMAN	GEMIN4	Gem-associated protein 4 OS=Homo sapiens GN=GEMIN4 PE=1 SV=2	119.96	4	5	0	0	55000	0	55000	1	0
IGH1M_MOUSE	Ighg1	Ig gamma-1 chain C region, membrane-bound form OS=Mus musculus GN=Ighg1 PE=1 SV=2	43.36	2	5	2	4	160000	630000	160000	1	3.9375
P25398_RS12_HUMAN	RPS12	40S ribosomal protein S12 OS=Homo sapiens GN=RPS12 PE=1 SV=3	14.51	3	5	3	3	4400000	130000	130000	33.8462	1
Q02539_H11_HUMAN	HIST1H1A	Histone H1.1 OS=Homo sapiens GN=HIST1H1A PE=1 SV=3	21.83	3	5	0	0	2700000	0	2700000	1	0
Q06265_EXOS9_HUMAN	EXOSC9	Exosome complex component RRP45 OS=Homo sapiens GN=EXOSC9 PE=1 SV=3	48.92	3	5	0	0	1000000	0	1000000	1	0
P67870_CSK2B_HUMAN	CSNK2B	Casein kinase II subunit beta OS=Homo sapiens GN=CSNK2B PE=1 SV=1	24.93	3	5	0	0	170000	0	170000	1	0
P84103_SRSF3_HUMAN	SRSF3	Serine/arginine-rich splicing factor 3 OS=Homo sapiens GN=SRSF3 PE=1 SV=1	19.32	3	5	0	0	4600000	0	4600000	1	0
Q8NI36_WDR36_HUMAN	WDR36	WD repeat-containing protein 36 OS=Homo sapiens GN=WDR36 PE=1 SV=1	105.26	3	5	0	0	42000	0	42000	1	0
Q15149_PLEC_HUMAN	PLEC	Plectin OS=Homo sapiens GN=PLEC PE=1 SV=3	531.47	3	5	0	0	1600000	0	1600000	1	0
Q96A08_H2B1A_HUMAN	HIST1H2BA	Histone H2B type 1-A OS=Homo sapiens GN=HIST1H2BA PE=1 SV=3	14.16	2	5	1	1	3100000	95000	95000	32.6316	1
Q14008_CKAP5_HUMAN	CKAP5	Cytoskeleton-associated protein 5 OS=Homo sapiens GN=CKAP5 PE=1 SV=3	225.35	4	4	26	37	29000	880000	29000	1	30.3448
Q9UMZ2_SYNRG_HUMAN	SYNRG	Synergin gamma OS=Homo sapiens GN=SYNRG PE=1 SV=2	140.57	4	4	17	17	47000	520000	47000	1	11.0638
P23381_SYWC_HUMAN	WARS	Tryptophan--tRNA ligase, cytoplasmic OS=Homo sapiens GN=WARS PE=1 SV=2	53.13	4	4	11	11	560000	3300000	560000	1	5.89286
Q99865_SPI2A_HUMAN	SPIN2A	Spindlin-2A OS=Homo sapiens GN=SPIN2A PE=1 SV=3	29.17	4	4	10	35	110000	510000	110000	1	4.63636
Q13200_PSMD2_HUMAN	PSMD2	26S proteasome non-ATPase regulatory subunit 2 OS=Homo sapiens GN=PSMD2 PE=1 SV=3	100.14	4	4	10	10	100000	270000	100000	1	2.7
Q5JRA6_MIA3_HUMAN	MIA3	Melanoma inhibitory activity protein 3 OS=Homo sapiens GN=MIA3 PE=1 SV=1	213.57	4	4	4	4	51000	29000	29000	1.75862	1
Q96S59_RANB9_HUMAN	RANBP9	Ran-binding protein 9 OS=Homo sapiens GN=RANBP9 PE=1 SV=1	77.8	4	4	7	7	190000	260000	190000	1	1.36842
Q14C86_GAPD1_HUMAN	GAPVD1	GTPase-activating protein and VPS9 domain-containing protein 1 OS=Homo sapiens GN=GAPVD1 PE=1 SV=2	164.88	3	4	6	6	21000	80000	21000	1	3.80952
Q92600_RCD1_HUMAN	RQCD1	Cell differentiation protein RCD1 homolog OS=Homo sapiens GN=RQCD1 PE=1 SV=1	33.61	3	4	6	8	53000	160000	53000	1	3.01887
P08238_HS90B_HUMAN	HSP90AB1	Heat shock protein HSP 90-beta OS=Homo sapiens GN=HSP90AB1 PE=1 SV=4	83.21	3	4	6	7	390000	640000	390000	1	1.64103
Q16659_MK06_HUMAN	MAPK6	Mitogen-activated protein kinase 6 OS=Homo sapiens GN=MAPK6 PE=1 SV=1	82.63	4	4	5	6	130000	190000	130000	1	1.46154
O00487_PSDE_HUMAN	PSMD14	26S proteasome non-ATPase regulatory subunit 14 OS=Homo sapiens GN=PSMD14 PE=1 SV=1	34.55	4	4	4	4	530000	170000	170000	3.11765	1
Q00325_MPCP_HUMAN	SLC25A3	Phosphate carrier protein, mitochondrial OS=Homo sapiens GN=SLC25A3 PE=1 SV=2	40.07	2	4	5	7	480000	810000	480000	1	1.6875
P23458_JAK1_HUMAN	JAK1	Tyrosine-protein kinase JAK1 OS=Homo sapiens GN=JAK1 PE=1 SV=2	133.19	4	4	5	6	94000	130000	94000	1	1.38298
Q8N983_RM43_HUMAN	MRPL43	39S ribosomal protein L43, mitochondrial OS=Homo sapiens GN=MRPL43 PE=1 SV=1	23.42	4	4	4	4	250000	100000	100000	2.5	1
Q9ULT8_HECD1_HUMAN	HECTD1	E3 ubiquitin-protein ligase HECTD1 OS=Homo sapiens GN=HECTD1 PE=1 SV=3	289.2	4	4	2	2	19000	12000	12000	1.58333	1
P53618_COPB_HUMAN	COPB1	Coatomer subunit beta OS=Homo sapiens GN=COPB1 PE=1 SV=3	107.07	4	4	1	1	160000	21000	21000	7.61905	1
Q16543_CDC37_HUMAN	CDC37	Hsp90 co-chaperone Cdc37 OS=Homo sapiens GN=CDC37 PE=1 SV=1	44.44	3	4	2	2	430000	190000	190000	2.26316	1
Q9Y5B9_SP16H_HUMAN	SUPT16H	FACT complex subunit SPT16 OS=Homo sapiens GN=SUPT16H PE=1 SV=1	119.84	3	4	2	2	95000	25000	25000	3.8	1
P53621_COPA_HUMAN	COPA	Coatomer subunit alpha OS=Homo sapiens GN=COPA PE=1 SV=2	138.26	3	4	2	2	26000	8800	8800	2.95455	1
P52597_HNRPF_HUMAN	HNRNPF	Heterogeneous nuclear ribonucleoprotein F OS=Homo sapiens GN=HNRNPF PE=1 SV=3	45.64	4	4	1	1	1700000	110000	110000	15.4545	1
P55060_XPO2_HUMAN	CSE1L	Exportin-2 OS=Homo sapiens GN=CSE1L PE=1 SV=3	110.35	4	4	1	1	22000	2600	2600	8.46154	1
O75821_EIF3G_HUMAN	EIF3G	Eukaryotic translation initiation factor 3 subunit G OS=Homo sapiens GN=EIF3G PE=1 SV=2	35.59	4	4	1	1	540000	130000	130000	4.15385	1
P55786_PSA_HUMAN	NPEPPS	Puromycin-sensitive aminopeptidase OS=Homo sapiens GN=NPEPPS PE=1 SV=2	103.21	4	4	1	1	95000	3800	3800	25	1
Q9Y5V3_MAGD1_HUMAN	MAGED1	Melanoma-associated antigen D1 OS=Homo sapiens GN=MAGED1 PE=1 SV=3	86.11	4	4	1	1	80000	17000	17000	4.70588	1
Q14160_SCRIB_HUMAN	SCRIB	Protein scribble homolog OS=Homo sapiens GN=SCRIB PE=1 SV=4	174.78	4	4	1	1	170000	22000	22000	7.72727	1
Q9GZL7_WDR12_HUMAN	WDR12	Ribosome biogenesis protein WDR12 OS=Homo sapiens GN=WDR12 PE=1 SV=2	47.68	4	4	0	0	490000	0	490000	1	0
Q99700_ATX2_HUMAN	ATXN2	Ataxin-2 OS=Homo sapiens GN=ATXN2 PE=1 SV=2	140.2	4	4	0	0	260000	0	260000	1	0
Q9Y2W2_WBP11_HUMAN	WBP11	WW domain-binding protein 11 OS=Homo sapiens GN=WBP11 PE=1 SV=1	69.95	4	4	0	0	120000	0	120000	1	0
P63151_2ABA_HUMAN	PPP2R2A	Serine/threonine-protein phosphatase 2A 55 kDa regulatory subunit B alpha isoform OS=Homo sapiens GN=PPP2R2A PE=1 SV=1	51.66	4	4	0	0	820000	0	820000	1	0
O15523_DDX3Y_HUMAN	DDX3Y	ATP-dependent RNA helicase DDX3Y OS=Homo sapiens GN=DDX3Y PE=1 SV=2	73.11	4	4	0	0	460000	0	460000	1	0
O00571_DDX3X_HUMAN	DDX3X	ATP-dependent RNA helicase DDX3X OS=Homo sapiens GN=DDX3X PE=1 SV=3	73.2	4	4	0	0	770000	0	770000	1	0
A4D1E9_GTPBA_HUMAN	GTPBP10	GTP-binding protein 10 OS=Homo sapiens GN=GTPBP10 PE=1 SV=1	42.91	4	4	0	0	280000	0	280000	1	0
O76094_SRP72_HUMAN	SRP72	Signal recognition particle subunit SRP72 OS=Homo sapiens GN=SRP72 PE=1 SV=3	74.56	4	4	0	0	320000	0	320000	1	0
Q8WUD4_CCD12_HUMAN	CCDC12	Coiled-coil domain-containing protein 12 OS=Homo sapiens GN=CCDC12 PE=1 SV=1	19.17	4	4	0	0	320000	0	320000	1	0
Q9Y3C6_PPIL1_HUMAN	PPIL1	Peptidyl-prolyl cis-trans isomerase-like 1 OS=Homo sapiens GN=PPIL1 PE=1 SV=1	18.23	4	4	0	0	370000	0	370000	1	0
Q9UK99_FBX3_HUMAN	FBXO3	F-box only protein 3 OS=Homo sapiens GN=FBXO3 PE=1 SV=3	54.53	4	4	0	0	380000	0	380000	1	0
Q9Y4W2_LAS1L_HUMAN	LAS1L	Ribosomal biogenesis protein LAS1L OS=Homo sapiens GN=LAS1L PE=1 SV=2	83.01	4	4	0	0	140000	0	140000	1	0
Q99848_EBP2_HUMAN	EBNA1BP2	Probable rRNA-processing protein EBP2 OS=Homo sapiens GN=EBNA1BP2 PE=1 SV=2	34.83	4	4	0	0	1800000	0	1800000	1	0
Q96T37_RBM15_HUMAN	RBM15	Putative RNA-binding protein 15 OS=Homo sapiens GN=RBM15 PE=1 SV=2	107.12	4	4	0	0	89000	0	89000	1	0
O43159_RRP8_HUMAN	RRP8	Ribosomal RNA-processing protein 8 OS=Homo sapiens GN=RRP8 PE=1 SV=2	50.68	4	4	0	0	300000	0	300000	1	0
Q12788_TBL3_HUMAN	TBL3	Transducin beta-like protein 3 OS=Homo sapiens GN=TBL3 PE=1 SV=2	88.98	4	4	0	0	200000	0	200000	1	0
Q12926_ELAV2_HUMAN	ELAVL2	ELAV-like protein 2 OS=Homo sapiens GN=ELAVL2 PE=1 SV=2	39.48	4	4	0	0	240000	0	240000	1	0
Q86W42_THOC6_HUMAN	THOC6	THO complex subunit 6 homolog OS=Homo sapiens GN=THOC6 PE=1 SV=1	37.51	4	4	0	0	160000	0	160000	1	0
Q9NPD3_EXOS4_HUMAN	EXOSC4	Exosome complex component RRP41 OS=Homo sapiens GN=EXOSC4 PE=1 SV=3	26.37	4	4	0	0	270000	0	270000	1	0
Q5T3I0_GPTC4_HUMAN	GPATCH4	G patch domain-containing protein 4 OS=Homo sapiens GN=GPATCH4 PE=1 SV=2	50.35	4	4	0	0	550000	0	550000	1	0
P54274_TERF1_HUMAN	TERF1	Telomeric repeat-binding factor 1 OS=Homo sapiens GN=TERF1 PE=1 SV=3	50.21	4	4	0	0	980000	0	980000	1	0
Q96K76_UBP47_HUMAN	USP47	Ubiquitin carboxyl-terminal hydrolase 47 OS=Homo sapiens GN=USP47 PE=1 SV=3	157.21	4	4	0	0	30000	0	30000	1	0
O75400_PR40A_HUMAN	PRPF40A	Pre-mRNA-processing factor 40 homolog A OS=Homo sapiens GN=PRPF40A PE=1 SV=2	108.74	4	4	0	0	120000	0	120000	1	0
Q9Y3I0_RTCB_HUMAN	RTCB	tRNA-splicing ligase RtcB homolog OS=Homo sapiens GN=RTCB PE=1 SV=1	55.17	4	4	0	0	260000	0	260000	1	0
Q9H5H4_ZN768_HUMAN	ZNF768	Zinc finger protein 768 OS=Homo sapiens GN=ZNF768 PE=1 SV=2	60.19	4	4	0	0	1400000	0	1400000	1	0
Q96PK6_RBM14_HUMAN	RBM14	RNA-binding protein 14 OS=Homo sapiens GN=RBM14 PE=1 SV=2	69.45	4	4	0	0	730000	0	730000	1	0
Q9P031_TAP26_HUMAN	CCDC59	Thyroid transcription factor 1-associated protein 26 OS=Homo sapiens GN=CCDC59 PE=1 SV=2	28.65	4	4	0	0	500000	0	500000	1	0
P40939_ECHA_HUMAN	HADHA	Trifunctional enzyme subunit alpha, mitochondrial OS=Homo sapiens GN=HADHA PE=1 SV=2	82.95	4	4	0	0	180000	0	180000	1	0
O75534_CSDE1_HUMAN	CSDE1	Cold shock domain-containing protein E1 OS=Homo sapiens GN=CSDE1 PE=1 SV=2	88.83	4	4	0	0	89000	0	89000	1	0
Q6DKI1_RL7L_HUMAN	RPL7L1	60S ribosomal protein L7-like 1 OS=Homo sapiens GN=RPL7L1 PE=1 SV=1	28.64	4	4	0	0	230000	0	230000	1	0
O43149_ZZEF1_HUMAN	ZZEF1	Zinc finger ZZ-type and EF-hand domain-containing protein 1 OS=Homo sapiens GN=ZZEF1 PE=1 SV=6	330.86	4	4	0	0	39000	0	39000	1	0
Q9HC36_MRM3_HUMAN	RNMTL1	rRNA methyltransferase 3, mitochondrial OS=Homo sapiens GN=RNMTL1 PE=1 SV=2	46.99	4	4	0	0	1000000	0	1000000	1	0
Q92734_TFG_HUMAN	TFG	Protein TFG OS=Homo sapiens GN=TFG PE=1 SV=2	43.42	4	4	0	0	9500000	0	9500000	1	0
Q9NYY8_FAKD2_HUMAN	FASTKD2	FAST kinase domain-containing protein 2 OS=Homo sapiens GN=FASTKD2 PE=1 SV=1	81.41	4	4	0	0	290000	0	290000	1	0
Q9H000_MKRN2_HUMAN	MKRN2	Probable E3 ubiquitin-protein ligase makorin-2 OS=Homo sapiens GN=MKRN2 PE=1 SV=2	46.91	4	4	0	0	730000	0	730000	1	0
O15372_EIF3H_HUMAN	EIF3H	Eukaryotic translation initiation factor 3 subunit H OS=Homo sapiens GN=EIF3H PE=1 SV=1	39.91	4	4	0	0	1300000	0	1300000	1	0
Q5VWQ0_RSBN1_HUMAN	RSBN1	Round spermatid basic protein 1 OS=Homo sapiens GN=RSBN1 PE=1 SV=2	90.02	4	4	0	0	130000	0	130000	1	0
Q02040_AK17A_HUMAN	AKAP17A	A-kinase anchor protein 17A OS=Homo sapiens GN=AKAP17A PE=1 SV=2	80.69	4	4	0	0	210000	0	210000	1	0
P31946_1433B_HUMAN	YWHAB	14-3-3 protein beta/alpha OS=Homo sapiens GN=YWHAB PE=1 SV=3	28.06	3	4	2	3	530000	160000	160000	3.3125	1
P27348_1433T_HUMAN	YWHAQ	14-3-3 protein theta OS=Homo sapiens GN=YWHAQ PE=1 SV=1	27.75	3	4	1	2	180000	43000	43000	4.18605	1
P26196_DDX6_HUMAN	DDX6	Probable ATP-dependent RNA helicase DDX6 OS=Homo sapiens GN=DDX6 PE=1 SV=2	54.38	3	4	1	1	640000	6000	6000	106.667	1
P49354_FNTA_HUMAN	FNTA	Protein farnesyltransferase/geranylgeranyltransferase type-1 subunit alpha OS=Homo sapiens GN=FNTA PE=1 SV=1	44.38	3	4	0	0	180000	0	180000	1	0
Q8IXZ2_ZC3H3_HUMAN	ZC3H3	Zinc finger CCCH domain-containing protein 3 OS=Homo sapiens GN=ZC3H3 PE=1 SV=3	101.88	3	4	0	0	110000	0	110000	1	0
Q9NQ55_SSF1_HUMAN	PPAN	Suppressor of SWI4 1 homolog OS=Homo sapiens GN=PPAN PE=1 SV=1	53.16	3	4	0	0	400000	0	400000	1	0
Q9BRD0_BUD13_HUMAN	BUD13	BUD13 homolog OS=Homo sapiens GN=BUD13 PE=1 SV=1	70.48	3	4	0	0	54000	0	54000	1	0
P14618_KPYM_HUMAN	PKM	Pyruvate kinase PKM OS=Homo sapiens GN=PKM PE=1 SV=4	57.9	3	4	0	0	350000	0	350000	1	0
Q15365_PCBP1_HUMAN	PCBP1	Poly(rC)-binding protein 1 OS=Homo sapiens GN=PCBP1 PE=1 SV=2	37.47	2	4	1	2	810000	65000	65000	12.4615	1
P04908_H2A1B_HUMAN	HIST1H2AB	Histone H2A type 1-B/E OS=Homo sapiens GN=HIST1H2AB PE=1 SV=2	14.13	2	4	1	2	890000	20000	20000	44.5	1
P10599_THIO_HUMAN	TXN	Thioredoxin OS=Homo sapiens GN=TXN PE=1 SV=3	11.73	2	4	0	0	370000	0	370000	1	0
Q5JNZ5_RS26L_HUMAN	RPS26P11	Putative 40S ribosomal protein S26-like 1 OS=Homo sapiens GN=RPS26P11 PE=5 SV=1	12.99	2	4	0	0	4100000	0	4100000	1	0
P0CB38_PAB4L_HUMAN	PABPC4L	Polyadenylate-binding protein 4-like OS=Homo sapiens GN=PABPC4L PE=2 SV=1	41.83	2	4	0	0	1400000	0	1400000	1	0
P07477_TRY1_HUMAN	PRSS1	Trypsin-1 OS=Homo sapiens GN=PRSS1 PE=1 SV=1	26.54	1	4	1	4	8900000	7700000	7700000	1.15584	1
P16402_H13_HUMAN	HIST1H1D	Histone H1.3 OS=Homo sapiens GN=HIST1H1D PE=1 SV=2	22.34	1	4	1	2	55000000	22000000	22000000	2.5	1
Q9ULG6_CCPG1_HUMAN	CCPG1	Cell cycle progression protein 1 OS=Homo sapiens GN=CCPG1 PE=1 SV=3	87.29	1	4	0	0	3300000	0	3300000	1	0
O00268_TAF4_HUMAN	TAF4	Transcription initiation factor TFIID subunit 4 OS=Homo sapiens GN=TAF4 PE=1 SV=2	110.05	2	3	12	13	24000	580000	24000	1	24.1667
P11177_ODPB_HUMAN	PDHB	Pyruvate dehydrogenase E1 component subunit beta, mitochondrial OS=Homo sapiens GN=PDHB PE=1 SV=3	39.21	3	3	10	21	71000	1200000	71000	1	16.9014
P50402_EMD_HUMAN	EMD	Emerin OS=Homo sapiens GN=EMD PE=1 SV=1	28.98	3	3	8	21	690000	290000	290000	2.37931	1
Q9P2K2_TXD16_HUMAN	TXNDC16	Thioredoxin domain-containing protein 16 OS=Homo sapiens GN=TXNDC16 PE=2 SV=4	93.51	3	3	9	12	76000	360000	76000	1	4.73684
Q9NY12_GAR1_HUMAN	GAR1	H/ACA ribonucleoprotein complex subunit 1 OS=Homo sapiens GN=GAR1 PE=1 SV=1	22.33	3	3	7	28	260000	4200000	260000	1	16.1538
P51610_HCFC1_HUMAN	HCFC1	Host cell factor 1 OS=Homo sapiens GN=HCFC1 PE=1 SV=2	208.6	2	3	8	10	29000	140000	29000	1	4.82759
O95721_SNP29_HUMAN	SNAP29	Synaptosomal-associated protein 29 OS=Homo sapiens GN=SNAP29 PE=1 SV=1	28.95	3	3	6	9	53000	180000	53000	1	3.39623
P28288_ABCD3_HUMAN	ABCD3	ATP-binding cassette sub-family D member 3 OS=Homo sapiens GN=ABCD3 PE=1 SV=1	75.43	3	3	6	10	140000	530000	140000	1	3.78571
P11277_SPTB1_HUMAN	SPTB	Spectrin beta chain, erythrocytic OS=Homo sapiens GN=SPTB PE=1 SV=5	246.32	3	3	4	7	97000	450000	97000	1	4.63918
P15531_NDKA_HUMAN	NME1	Nucleoside diphosphate kinase A OS=Homo sapiens GN=NME1 PE=1 SV=1	17.14	3	3	6	7	140000	400000	140000	1	2.85714
P22102_PUR2_HUMAN	GART	Trifunctional purine biosynthetic protein adenosine-3 OS=Homo sapiens GN=GART PE=1 SV=1	107.7	3	3	6	6	29000	130000	29000	1	4.48276
P25705_ATPA_HUMAN	ATP5A1	ATP synthase subunit alpha, mitochondrial OS=Homo sapiens GN=ATP5A1 PE=1 SV=1	59.71	3	3	4	4	300000	610000	300000	1	2.03333
Q7L9L4_MOB1B_HUMAN	MOB1B	MOB kinase activator 1B OS=Homo sapiens GN=MOB1B PE=1 SV=3	25.07	3	3	5	9	290000	2400000	290000	1	8.27586
O95983_MBD3_HUMAN	MBD3	Methyl-CpG-binding domain protein 3 OS=Homo sapiens GN=MBD3 PE=1 SV=1	32.82	3	3	5	8	41000	140000	41000	1	3.41463
P52756_RBM5_HUMAN	RBM5	RNA-binding protein 5 OS=Homo sapiens GN=RBM5 PE=1 SV=2	92.1	3	3	4	4	74000	110000	74000	1	1.48649
P20618_PSB1_HUMAN	PSMB1	Proteasome subunit beta type-1 OS=Homo sapiens GN=PSMB1 PE=1 SV=2	26.47	3	3	4	4	340000	1000000	340000	1	2.94118
Q09028_RBBP4_HUMAN	RBBP4	Histone-binding protein RBBP4 OS=Homo sapiens GN=RBBP4 PE=1 SV=3	47.63	3	3	4	4	820000	1200000	820000	1	1.46341
Q9UHV9_PFD2_HUMAN	PFDN2	Prefoldin subunit 2 OS=Homo sapiens GN=PFDN2 PE=1 SV=1	16.64	3	3	4	7	190000	710000	190000	1	3.73684
Q5SWX8_ODR4_HUMAN	ODR4	Protein odr-4 homolog OS=Homo sapiens GN=ODR4 PE=1 SV=1	51.07	2	3	4	7	260000	700000	260000	1	2.69231
Q9ULX6_AKP8L_HUMAN	AKAP8L	A-kinase anchor protein 8-like OS=Homo sapiens GN=AKAP8L PE=1 SV=3	71.6	3	3	4	4	170000	140000	140000	1.21429	1
Q9ULU8_CAPS1_HUMAN	CADPS	Calcium-dependent secretion activator 1 OS=Homo sapiens GN=CADPS PE=1 SV=3	152.69	3	3	3	4	86000	130000	86000	1	1.51163
Q70IA6_MOB2_HUMAN	MOB2	MOB kinase activator 2 OS=Homo sapiens GN=MOB2 PE=1 SV=1	26.91	3	3	3	4	250000	740000	250000	1	2.96
Q9UNF1_MAGD2_HUMAN	MAGED2	Melanoma-associated antigen D2 OS=Homo sapiens GN=MAGED2 PE=1 SV=2	64.91	3	3	3	3	140000	33000	33000	4.24242	1
Q7Z460_CLAP1_HUMAN	CLASP1	CLIP-associating protein 1 OS=Homo sapiens GN=CLASP1 PE=1 SV=1	169.35	3	3	3	3	51000	85000	51000	1	1.66667
Q96A35_RM24_HUMAN	MRPL24	39S ribosomal protein L24, mitochondrial OS=Homo sapiens GN=MRPL24 PE=1 SV=1	24.9	3	3	2	2	240000	24000	24000	10	1
P30622_CLIP1_HUMAN	CLIP1	CAP-Gly domain-containing linker protein 1 OS=Homo sapiens GN=CLIP1 PE=1 SV=2	162.15	3	3	1	1	35000	9800	9800	3.57143	1
P04040_CATA_HUMAN	CAT	Catalase OS=Homo sapiens GN=CAT PE=1 SV=3	59.72	3	3	2	5	97000	56000	56000	1.73214	1
Q9Y3B4_SF3B6_HUMAN	SF3B6	Splicing factor 3B subunit 6 OS=Homo sapiens GN=SF3B6 PE=1 SV=1	14.58	3	3	3	4	330000	180000	180000	1.83333	1
O95785_WIZ_HUMAN	WIZ	Protein Wiz OS=Homo sapiens GN=WIZ PE=1 SV=2	178.56	2	3	3	4	23000	48000	23000	1	2.08696
Q13409_DC1I2_HUMAN	DYNC1I2	Cytoplasmic dynein 1 intermediate chain 2 OS=Homo sapiens GN=DYNC1I2 PE=1 SV=3	71.41	3	3	2	3	58000	22000	22000	2.63636	1
Q5SW79_CE170_HUMAN	CEP170	Centrosomal protein of 170 kDa OS=Homo sapiens GN=CEP170 PE=1 SV=1	175.19	3	3	3	3	27000	23000	23000	1.17391	1
P55209_NP1L1_HUMAN	NAP1L1	Nucleosome assembly protein 1-like 1 OS=Homo sapiens GN=NAP1L1 PE=1 SV=1	45.35	3	3	2	2	290000	340000	290000	1	1.17241
P52701_MSH6_HUMAN	MSH6	DNA mismatch repair protein Msh6 OS=Homo sapiens GN=MSH6 PE=1 SV=2	152.69	3	3	2	2	39000	520000	39000	1	13.3333
Q9UL18_AGO1_HUMAN	AGO1	Protein argonaute-1 OS=Homo sapiens GN=AGO1 PE=1 SV=3	97.15	3	3	2	2	630000	33000	33000	19.0909	1
P67775_PP2AA_HUMAN	PPP2CA	Serine/threonine-protein phosphatase 2A catalytic subunit alpha isoform OS=Homo sapiens GN=PPP2CA PE=1 SV=1	35.57	3	3	1	1	440000	12000	12000	36.6667	1
Q6ZN17_LN28B_HUMAN	LIN28B	Protein lin-28 homolog B OS=Homo sapiens GN=LIN28B PE=1 SV=1	27.07	3	3	1	1	220000	6300	6300	34.9206	1
O00231_PSD11_HUMAN	PSMD11	26S proteasome non-ATPase regulatory subunit 11 OS=Homo sapiens GN=PSMD11 PE=1 SV=3	47.43	3	3	1	1	190000	90000	90000	2.11111	1
Q15024_EXOS7_HUMAN	EXOSC7	Exosome complex component RRP42 OS=Homo sapiens GN=EXOSC7 PE=1 SV=3	31.8	3	3	1	1	400000	6100	6100	65.5738	1
Q6Y7W6_PERQ2_HUMAN	GIGYF2	PERQ amino acid-rich with GYF domain-containing protein 2 OS=Homo sapiens GN=GIGYF2 PE=1 SV=1	149.98	3	3	1	1	25000	8600	8600	2.90698	1
P52298_NCBP2_HUMAN	NCBP2	Nuclear cap-binding protein subunit 2 OS=Homo sapiens GN=NCBP2 PE=1 SV=1	17.99	3	3	1	1	650000	12000	12000	54.1667	1
Q6P087_RUSD3_HUMAN	RPUSD3	RNA pseudouridylate synthase domain-containing protein 3 OS=Homo sapiens GN=RPUSD3 PE=1 SV=3	38.44	3	3	1	1	67000	1600	1600	41.875	1
P24928_RPB1_HUMAN	POLR2A	DNA-directed RNA polymerase II subunit RPB1 OS=Homo sapiens GN=POLR2A PE=1 SV=2	217.04	3	3	1	1	23000	5100	5100	4.5098	1
Q13547_HDAC1_HUMAN	HDAC1	Histone deacetylase 1 OS=Homo sapiens GN=HDAC1 PE=1 SV=1	55.07	3	3	1	1	460000	580000	460000	1	1.26087
Q9P013_CWC15_HUMAN	CWC15	Spliceosome-associated protein CWC15 homolog OS=Homo sapiens GN=CWC15 PE=1 SV=2	26.61	3	3	0	0	68000	0	68000	1	0
Q8IVS2_FABD_HUMAN	MCAT	Malonyl-CoA-acyl carrier protein transacylase, mitochondrial OS=Homo sapiens GN=MCAT PE=1 SV=2	42.93	3	3	0	0	320000	0	320000	1	0
P61163_ACTZ_HUMAN	ACTR1A	Alpha-centractin OS=Homo sapiens GN=ACTR1A PE=1 SV=1	42.59	3	3	0	0	750000	0	750000	1	0
O43823_AKAP8_HUMAN	AKAP8	A-kinase anchor protein 8 OS=Homo sapiens GN=AKAP8 PE=1 SV=1	76.06	3	3	0	0	46000	0	46000	1	0
P62136_PP1A_HUMAN	PPP1CA	Serine/threonine-protein phosphatase PP1-alpha catalytic subunit OS=Homo sapiens GN=PPP1CA PE=1 SV=1	37.49	3	3	0	0	94000	0	94000	1	0
B2RB02_B2RB02_HUMAN	EPB41L3	Band 4.1-like protein 3 OS=Homo sapiens GN=EPB41L3 PE=1 SV=1	57.68	3	3	0	0	34000	0	34000	1	0
O00505_IMA4_HUMAN	KPNA3	Importin subunit alpha-4 OS=Homo sapiens GN=KPNA3 PE=1 SV=2	57.77	3	3	0	0	180000	0	180000	1	0
Q96I51_WBS16_HUMAN	WBSCR16	Williams-Beuren syndrome chromosomal region 16 protein OS=Homo sapiens GN=WBSCR16 PE=1 SV=2	49.97	3	3	0	0	160000	0	160000	1	0
P13489_RINI_HUMAN	RNH1	Ribonuclease inhibitor OS=Homo sapiens GN=RNH1 PE=1 SV=2	49.94	3	3	0	0	660000	0	660000	1	0
Q13243_SRSF5_HUMAN	SRSF5	Serine/arginine-rich splicing factor 5 OS=Homo sapiens GN=SRSF5 PE=1 SV=1	31.25	3	3	0	0	200000	0	200000	1	0
Q9BQ67_GRWD1_HUMAN	GRWD1	Glutamate-rich WD repeat-containing protein 1 OS=Homo sapiens GN=GRWD1 PE=1 SV=1	49.39	3	3	0	0	1000000	0	1000000	1	0
Q92499_DDX1_HUMAN	DDX1	ATP-dependent RNA helicase DDX1 OS=Homo sapiens GN=DDX1 PE=1 SV=2	82.38	3	3	0	0	50000	0	50000	1	0
O95926_SYF2_HUMAN	SYF2	Pre-mRNA-splicing factor SYF2 OS=Homo sapiens GN=SYF2 PE=1 SV=1	28.7	3	3	0	0	97000	0	97000	1	0
Q9UGP8_SEC63_HUMAN	SEC63	Translocation protein SEC63 homolog OS=Homo sapiens GN=SEC63 PE=1 SV=2	87.94	3	3	0	0	56000	0	56000	1	0
P26641_EF1G_HUMAN	EEF1G	Elongation factor 1-gamma OS=Homo sapiens GN=EEF1G PE=1 SV=3	50.09	3	3	0	0	450000	0	450000	1	0
Q9Y291_RT33_HUMAN	MRPS33	28S ribosomal protein S33, mitochondrial OS=Homo sapiens GN=MRPS33 PE=1 SV=1	12.62	3	3	0	0	430000	0	430000	1	0
P78346_RPP30_HUMAN	RPP30	Ribonuclease P protein subunit p30 OS=Homo sapiens GN=RPP30 PE=1 SV=1	29.3	3	3	0	0	68000	0	68000	1	0
P54886_P5CS_HUMAN	ALDH18A1	Delta-1-pyrroline-5-carboxylate synthase OS=Homo sapiens GN=ALDH18A1 PE=1 SV=2	87.25	3	3	0	0	49000	0	49000	1	0
Q7Z417_NUFP2_HUMAN	NUFIP2	Nuclear fragile X mental retardation-interacting protein 2 OS=Homo sapiens GN=NUFIP2 PE=1 SV=1	76.07	3	3	0	0	87000	0	87000	1	0
P49411_EFTU_HUMAN	TUFM	Elongation factor Tu, mitochondrial OS=Homo sapiens GN=TUFM PE=1 SV=2	49.51	3	3	0	0	200000	0	200000	1	0
P62841_RS15_HUMAN	RPS15	40S ribosomal protein S15 OS=Homo sapiens GN=RPS15 PE=1 SV=2	17.03	3	3	0	0	200000	0	200000	1	0
Q8TAE8_G45IP_HUMAN	GADD45GIP1	Growth arrest and DNA damage-inducible proteins-interacting protein 1 OS=Homo sapiens GN=GADD45GIP1 PE=1 SV=1	25.37	3	3	0	0	220000	0	220000	1	0
O60832_DKC1_HUMAN	DKC1	H/ACA ribonucleoprotein complex subunit 4 OS=Homo sapiens GN=DKC1 PE=1 SV=3	57.64	3	3	0	0	180000	0	180000	1	0
Q9BYG3_MK67I_HUMAN	NIFK	MKI67 FHA domain-interacting nucleolar phosphoprotein OS=Homo sapiens GN=NIFK PE=1 SV=1	34.2	3	3	0	0	230000	0	230000	1	0
Q9NSI2_F207A_HUMAN	FAM207A	Protein FAM207A OS=Homo sapiens GN=FAM207A PE=1 SV=2	25.44	3	3	0	0	150000	0	150000	1	0
Q9P0M9_RM27_HUMAN	MRPL27	39S ribosomal protein L27, mitochondrial OS=Homo sapiens GN=MRPL27 PE=1 SV=1	16.06	3	3	0	0	210000	0	210000	1	0
Q96EL2_RT24_HUMAN	MRPS24	28S ribosomal protein S24, mitochondrial OS=Homo sapiens GN=MRPS24 PE=1 SV=1	19	3	3	0	0	650000	0	650000	1	0
Q8WXX5_DNJC9_HUMAN	DNAJC9	DnaJ homolog subfamily C member 9 OS=Homo sapiens GN=DNAJC9 PE=1 SV=1	29.89	3	3	0	0	120000	0	120000	1	0
O00541_PESC_HUMAN	PES1	Pescadillo homolog OS=Homo sapiens GN=PES1 PE=1 SV=1	67.96	3	3	0	0	270000	0	270000	1	0
Q8WWM7_ATX2L_HUMAN	ATXN2L	Ataxin-2-like protein OS=Homo sapiens GN=ATXN2L PE=1 SV=2	113.3	3	3	0	0	76000	0	76000	1	0
Q06787_FMR1_HUMAN	FMR1	Fragile X mental retardation protein 1 OS=Homo sapiens GN=FMR1 PE=1 SV=1	71.13	3	3	0	0	220000	0	220000	1	0
O15504_NUPL2_HUMAN	NUPL2	Nucleoporin-like protein 2 OS=Homo sapiens GN=NUPL2 PE=1 SV=1	44.84	3	3	0	0	210000	0	210000	1	0
Q9BYW2_SETD2_HUMAN	SETD2	Histone-lysine N-methyltransferase SETD2 OS=Homo sapiens GN=SETD2 PE=1 SV=3	287.42	3	3	0	0	42000	0	42000	1	0
P09001_RM03_HUMAN	MRPL3	39S ribosomal protein L3, mitochondrial OS=Homo sapiens GN=MRPL3 PE=1 SV=1	38.61	3	3	0	0	210000	0	210000	1	0
Q9Y5Q9_TF3C3_HUMAN	GTF3C3	General transcription factor 3C polypeptide 3 OS=Homo sapiens GN=GTF3C3 PE=1 SV=1	101.21	3	3	0	0	75000	0	75000	1	0
P50750_CDK9_HUMAN	CDK9	Cyclin-dependent kinase 9 OS=Homo sapiens GN=CDK9 PE=1 SV=3	42.75	3	3	0	0	190000	0	190000	1	0
Q15428_SF3A2_HUMAN	SF3A2	Splicing factor 3A subunit 2 OS=Homo sapiens GN=SF3A2 PE=1 SV=2	49.22	3	3	0	0	420000	0	420000	1	0
Q9NUD5_ZCHC3_HUMAN	ZCCHC3	Zinc finger CCHC domain-containing protein 3 OS=Homo sapiens GN=ZCCHC3 PE=1 SV=1	43.59	3	3	0	0	330000	0	330000	1	0
P13807_GYS1_HUMAN	GYS1	Glycogen [starch] synthase, muscle OS=Homo sapiens GN=GYS1 PE=1 SV=2	83.73	3	3	0	0	79000	0	79000	1	0
Q9Y4F1_FARP1_HUMAN	FARP1	FERM, RhoGEF and pleckstrin domain-containing protein 1 OS=Homo sapiens GN=FARP1 PE=1 SV=1	118.56	3	3	0	0	77000	0	77000	1	0
Q5T200_ZC3HD_HUMAN	ZC3H13	Zinc finger CCCH domain-containing protein 13 OS=Homo sapiens GN=ZC3H13 PE=1 SV=1	196.52	3	3	0	0	48000	0	48000	1	0
O95478_NSA2_HUMAN	NSA2	Ribosome biogenesis protein NSA2 homolog OS=Homo sapiens GN=NSA2 PE=1 SV=1	30.05	3	3	0	0	94000	0	94000	1	0
P46939_UTRO_HUMAN	UTRN	Utrophin OS=Homo sapiens GN=UTRN PE=1 SV=2	394.22	3	3	0	0	13000	0	13000	1	0
Q9H501_ESF1_HUMAN	ESF1	ESF1 homolog OS=Homo sapiens GN=ESF1 PE=1 SV=1	98.73	3	3	0	0	65000	0	65000	1	0
Q96MU7_YTDC1_HUMAN	YTHDC1	YTH domain-containing protein 1 OS=Homo sapiens GN=YTHDC1 PE=1 SV=3	84.65	3	3	0	0	110000	0	110000	1	0
Q9UKF6_CPSF3_HUMAN	CPSF3	Cleavage and polyadenylation specificity factor subunit 3 OS=Homo sapiens GN=CPSF3 PE=1 SV=1	77.44	3	3	0	0	390000	0	390000	1	0
P98164_LRP2_HUMAN	LRP2	Low-density lipoprotein receptor-related protein 2 OS=Homo sapiens GN=LRP2 PE=1 SV=3	521.62	3	3	0	0	25000	0	25000	1	0
O95985_TOP3B_HUMAN	TOP3B	DNA topoisomerase 3-beta-1 OS=Homo sapiens GN=TOP3B PE=2 SV=1	96.6	3	3	0	0	31000	0	31000	1	0
Q00059_TFAM_HUMAN	TFAM	Transcription factor A, mitochondrial OS=Homo sapiens GN=TFAM PE=1 SV=1	29.08	3	3	0	0	58000	0	58000	1	0
Q9H1I8_ASCC2_HUMAN	ASCC2	Activating signal cointegrator 1 complex subunit 2 OS=Homo sapiens GN=ASCC2 PE=1 SV=3	86.31	3	3	0	0	71000	0	71000	1	0
Q8NDV7_TNR6A_HUMAN	TNRC6A	Trinucleotide repeat-containing gene 6A protein OS=Homo sapiens GN=TNRC6A PE=1 SV=2	210.17	3	3	0	0	12000	0	12000	1	0
Q96I25_SPF45_HUMAN	RBM17	Splicing factor 45 OS=Homo sapiens GN=RBM17 PE=1 SV=1	44.93	3	3	0	0	270000	0	270000	1	0
Q9UEG4_ZN629_HUMAN	ZNF629	Zinc finger protein 629 OS=Homo sapiens GN=ZNF629 PE=1 SV=2	96.56	3	3	0	0	120000	0	120000	1	0
Q13769_THOC5_HUMAN	THOC5	THO complex subunit 5 homolog OS=Homo sapiens GN=THOC5 PE=1 SV=2	78.46	3	3	0	0	100000	0	100000	1	0
Q92621_NU205_HUMAN	NUP205	Nuclear pore complex protein Nup205 OS=Homo sapiens GN=NUP205 PE=1 SV=3	227.78	3	3	0	0	49000	0	49000	1	0
O75223_GGCT_HUMAN	GGCT	Gamma-glutamylcyclotransferase OS=Homo sapiens GN=GGCT PE=1 SV=1	20.99	2	3	2	3	190000	53000	53000	3.58491	1
Q7Z2W9_RM21_HUMAN	MRPL21	39S ribosomal protein L21, mitochondrial OS=Homo sapiens GN=MRPL21 PE=1 SV=2	22.8	2	3	2	2	210000	39000	39000	5.38462	1
P23246_SFPQ_HUMAN	SFPQ	Splicing factor, proline- and glutamine-rich OS=Homo sapiens GN=SFPQ PE=1 SV=2	76.1	2	3	2	2	44000	36000	36000	1.22222	1
Q96L21_RL10L_HUMAN	RPL10L	60S ribosomal protein L10-like OS=Homo sapiens GN=RPL10L PE=1 SV=3	24.5	1	3	1	1	680000	9800	9800	69.3878	1
Q6P161_RM54_HUMAN	MRPL54	39S ribosomal protein L54, mitochondrial OS=Homo sapiens GN=MRPL54 PE=1 SV=1	15.81	2	3	0	0	170000	0	170000	1	0
Q14103_HNRPD_HUMAN	HNRNPD	Heterogeneous nuclear ribonucleoprotein D0 OS=Homo sapiens GN=HNRNPD PE=1 SV=1	38.41	2	3	0	0	1300000	0	1300000	1	0
Q13084_RM28_HUMAN	MRPL28	39S ribosomal protein L28, mitochondrial OS=Homo sapiens GN=MRPL28 PE=1 SV=4	30.14	2	3	0	0	120000	0	120000	1	0
P09211_GSTP1_HUMAN	GSTP1	Glutathione S-transferase P OS=Homo sapiens GN=GSTP1 PE=1 SV=2	23.34	2	3	0	0	140000	0	140000	1	0
Q13247_SRSF6_HUMAN	SRSF6	Serine/arginine-rich splicing factor 6 OS=Homo sapiens GN=SRSF6 PE=1 SV=2	39.56	2	3	0	0	1200000	0	1200000	1	0
Q96QV6_H2A1A_HUMAN	HIST1H2AA	Histone H2A type 1-A OS=Homo sapiens GN=HIST1H2AA PE=1 SV=3	14.22	2	3	0	0	2400000	0	2400000	1	0
P19784_CSK22_HUMAN	CSNK2A2	Casein kinase II subunit alpha' OS=Homo sapiens GN=CSNK2A2 PE=1 SV=1	41.19	2	3	0	0	210000	0	210000	1	0
Q8N1F7_NUP93_HUMAN	NUP93	Nuclear pore complex protein Nup93 OS=Homo sapiens GN=NUP93 PE=1 SV=2	93.43	2	3	0	0	1400000	0	1400000	1	0
P62854_RS26_HUMAN	RPS26	40S ribosomal protein S26 OS=Homo sapiens GN=RPS26 PE=1 SV=3	13.01	1	3	1	3	4500000	170000	170000	26.4706	1
P35030_TRY3_HUMAN	PRSS3	Trypsin-3 OS=Homo sapiens GN=PRSS3 PE=1 SV=2	32.51	1	3	1	2	390000	260000	260000	1.5	1
P82921_RT21_HUMAN	MRPS21	28S ribosomal protein S21, mitochondrial OS=Homo sapiens GN=MRPS21 PE=1 SV=2	10.73	1	3	0	0	99000	0	99000	1	0
J3KS37_J3KS37_HUMAN	RECQL5	ATP-dependent DNA helicase Q5 (Fragment) OS=Homo sapiens GN=RECQL5 PE=1 SV=1	24.89	1	3	0	0	3400000	0	3400000	1	0
E9PEI6_E9PEI6_HUMAN	DPCR1	Diffuse panbronchiolitis critical region protein 1 OS=Homo sapiens GN=DPCR1 PE=1 SV=1	151.08	1	3	0	0	23000000	0	23000000	1	0
E9PJN9_E9PJN9_HUMAN	RPS3	40S ribosomal protein S3 (Fragment) OS=Homo sapiens GN=RPS3 PE=1 SV=1	3.81	1	3	0	0	130000	0	130000	1	0
F8WAF8_F8WAF8_HUMAN	ZNF140	Zinc finger protein 140 OS=Homo sapiens GN=ZNF140 PE=4 SV=1	8.22	1	3	0	0	110000	0	110000	1	0
Q86YC2_PALB2_HUMAN	PALB2	Partner and localizer of BRCA2 OS=Homo sapiens GN=PALB2 PE=1 SV=1	131.21	1	3	0	0	1000000	0	1000000	1	0
Q9C0C2_TB182_HUMAN	TNKS1BP1	182 kDa tankyrase-1-binding protein OS=Homo sapiens GN=TNKS1BP1 PE=1 SV=4	181.69	2	2	18	18	10000	240000	10000	1	24
P49792_RBP2_HUMAN	RANBP2	E3 SUMO-protein ligase RanBP2 OS=Homo sapiens GN=RANBP2 PE=1 SV=2	357.97	2	2	18	18	15000	200000	15000	1	13.3333
O75592_MYCB2_HUMAN	MYCBP2	E3 ubiquitin-protein ligase MYCBP2 OS=Homo sapiens GN=MYCBP2 PE=1 SV=3	509.76	2	2	14	14	6600	120000	6600	1	18.1818
Q13367_AP3B2_HUMAN	AP3B2	AP-3 complex subunit beta-2 OS=Homo sapiens GN=AP3B2 PE=1 SV=2	118.98	2	2	13	13	54000	410000	54000	1	7.59259
P41252_SYIC_HUMAN	IARS	Isoleucine--tRNA ligase, cytoplasmic OS=Homo sapiens GN=IARS PE=1 SV=2	144.41	2	2	10	10	27000	380000	27000	1	14.0741
Q9P2J5_SYLC_HUMAN	LARS	Leucine--tRNA ligase, cytoplasmic OS=Homo sapiens GN=LARS PE=1 SV=2	134.38	2	2	10	10	28000	250000	28000	1	8.92857
Q09666_AHNK_HUMAN	AHNAK	Neuroblast differentiation-associated protein AHNAK OS=Homo sapiens GN=AHNAK PE=1 SV=2	628.7	2	2	9	9	40000	94000	40000	1	2.35
P56192_SYMC_HUMAN	MARS	Methionine--tRNA ligase, cytoplasmic OS=Homo sapiens GN=MARS PE=1 SV=2	101.05	2	2	8	8	31000	170000	31000	1	5.48387
Q12888_TP53B_HUMAN	TP53BP1	Tumor suppressor p53-binding protein 1 OS=Homo sapiens GN=TP53BP1 PE=1 SV=2	213.44	2	2	7	7	21000	50000	21000	1	2.38095
Q96DG6_CMBL_HUMAN	CMBL	Carboxymethylenebutenolidase homolog OS=Homo sapiens GN=CMBL PE=1 SV=1	28.03	2	2	6	9	54000	170000	54000	1	3.14815
O43167_ZBT24_HUMAN	ZBTB24	Zinc finger and BTB domain-containing protein 24 OS=Homo sapiens GN=ZBTB24 PE=1 SV=2	78.23	2	2	6	10	140000	1100000	140000	1	7.85714
P30048_PRDX3_HUMAN	PRDX3	Thioredoxin-dependent peroxide reductase, mitochondrial OS=Homo sapiens GN=PRDX3 PE=1 SV=3	27.68	2	2	6	7	120000	230000	120000	1	1.91667
Q99623_PHB2_HUMAN	PHB2	Prohibitin-2 OS=Homo sapiens GN=PHB2 PE=1 SV=2	33.28	2	2	5	5	39000	170000	39000	1	4.35897
P36542_ATPG_HUMAN	ATP5C1	ATP synthase subunit gamma, mitochondrial OS=Homo sapiens GN=ATP5C1 PE=1 SV=1	32.98	2	2	5	5	57000	110000	57000	1	1.92982
Q9H7D7_WDR26_HUMAN	WDR26	WD repeat-containing protein 26 OS=Homo sapiens GN=WDR26 PE=1 SV=3	72.08	2	2	4	5	130000	810000	130000	1	6.23077
P27816_MAP4_HUMAN	MAP4	Microtubule-associated protein 4 OS=Homo sapiens GN=MAP4 PE=1 SV=3	120.93	2	2	3	4	19000	28000	19000	1	1.47368
A0A0A0MR66_A0A0A0MR66_HUMAN	RBM10	RNA binding motif protein 10, isoform CRA_d OS=Homo sapiens GN=RBM10 PE=1 SV=1	110.3	1	2	4	10	35000	500000	35000	1	14.2857
Q14011_CIRBP_HUMAN	CIRBP	Cold-inducible RNA-binding protein OS=Homo sapiens GN=CIRBP PE=1 SV=1	18.64	2	2	3	8	3100000	100000	100000	31	1
Q02952_AKA12_HUMAN	AKAP12	A-kinase anchor protein 12 OS=Homo sapiens GN=AKAP12 PE=1 SV=4	191.37	2	2	4	5	11000	46000	11000	1	4.18182
O60271_JIP4_HUMAN	SPAG9	C-Jun-amino-terminal kinase-interacting protein 4 OS=Homo sapiens GN=SPAG9 PE=1 SV=4	146.11	2	2	4	5	5600	42000	5600	1	7.5
Q9NQP4_PFD4_HUMAN	PFDN4	Prefoldin subunit 4 OS=Homo sapiens GN=PFDN4 PE=1 SV=1	15.3	2	2	4	4	64000	100000	64000	1	1.5625
Q9UBQ5_EIF3K_HUMAN	EIF3K	Eukaryotic translation initiation factor 3 subunit K OS=Homo sapiens GN=EIF3K PE=1 SV=1	25.04	2	2	4	4	210000	200000	200000	1.05	1
P47756_CAPZB_HUMAN	CAPZB	F-actin-capping protein subunit beta OS=Homo sapiens GN=CAPZB PE=1 SV=4	31.33	2	2	3	4	87000	120000	87000	1	1.37931
P30041_PRDX6_HUMAN	PRDX6	Peroxiredoxin-6 OS=Homo sapiens GN=PRDX6 PE=1 SV=3	25.02	2	2	4	4	51000	85000	51000	1	1.66667
Q8IWF2_FXRD2_HUMAN	FOXRED2	FAD-dependent oxidoreductase domain-containing protein 2 OS=Homo sapiens GN=FOXRED2 PE=1 SV=1	77.74	2	2	4	4	56000	150000	56000	1	2.67857
P78332_RBM6_HUMAN	RBM6	RNA-binding protein 6 OS=Homo sapiens GN=RBM6 PE=1 SV=5	128.57	2	2	4	4	32000	39000	32000	1	1.21875
P25789_PSA4_HUMAN	PSMA4	Proteasome subunit alpha type-4 OS=Homo sapiens GN=PSMA4 PE=1 SV=1	29.47	2	2	4	4	40000	130000	40000	1	3.25
Q9UHI6_DDX20_HUMAN	DDX20	Probable ATP-dependent RNA helicase DDX20 OS=Homo sapiens GN=DDX20 PE=1 SV=2	92.18	2	2	3	3	71000	43000	43000	1.65116	1
O43815_STRN_HUMAN	STRN	Striatin OS=Homo sapiens GN=STRN PE=1 SV=4	86.08	2	2	3	3	27000	42000	27000	1	1.55556
P78559_MAP1A_HUMAN	MAP1A	Microtubule-associated protein 1A OS=Homo sapiens GN=MAP1A PE=1 SV=6	305.3	1	2	3	4	38000	210000	38000	1	5.52632
O00165_HAX1_HUMAN	HAX1	HCLS1-associated protein X-1 OS=Homo sapiens GN=HAX1 PE=1 SV=2	31.6	2	2	3	3	38000	45000	38000	1	1.18421
P62699_YPEL5_HUMAN	YPEL5	Protein yippee-like 5 OS=Homo sapiens GN=YPEL5 PE=1 SV=1	13.83	2	2	2	3	130000	220000	130000	1	1.69231
P46060_RAGP1_HUMAN	RANGAP1	Ran GTPase-activating protein 1 OS=Homo sapiens GN=RANGAP1 PE=1 SV=1	63.5	2	2	3	3	61000	48000	48000	1.27083	1
P24534_EF1B_HUMAN	EEF1B2	Elongation factor 1-beta OS=Homo sapiens GN=EEF1B2 PE=1 SV=3	24.75	2	2	2	2	96000	140000	96000	1	1.45833
Q9BRJ2_RM45_HUMAN	MRPL45	39S ribosomal protein L45, mitochondrial OS=Homo sapiens GN=MRPL45 PE=1 SV=2	35.33	2	2	2	2	84000	12000	12000	7	1
Q86TV6_TTC7B_HUMAN	TTC7B	Tetratricopeptide repeat protein 7B OS=Homo sapiens GN=TTC7B PE=1 SV=3	94.12	2	2	2	2	21000	28000	21000	1	1.33333
O75746_CMC1_HUMAN	SLC25A12	Calcium-binding mitochondrial carrier protein Aralar1 OS=Homo sapiens GN=SLC25A12 PE=1 SV=2	74.71	2	2	2	2	120000	460000	120000	1	3.83333
Q9H4A3_WNK1_HUMAN	WNK1	Serine/threonine-protein kinase WNK1 OS=Homo sapiens GN=WNK1 PE=1 SV=2	250.64	2	2	2	2	4800	11000	4800	1	2.29167
Q9H2W6_RM46_HUMAN	MRPL46	39S ribosomal protein L46, mitochondrial OS=Homo sapiens GN=MRPL46 PE=1 SV=1	31.69	2	2	1	1	96000	4900	4900	19.5918	1
KV2A7_MOUSE		Ig kappa chain V-II region 26-10 OS=Mus musculus PE=1 SV=1	12.27	1	2	2	8	2300000	4200000	2300000	1	1.82609
Q5T653_RM02_HUMAN	MRPL2	39S ribosomal protein L2, mitochondrial OS=Homo sapiens GN=MRPL2 PE=1 SV=2	33.28	2	2	2	2	120000	32000	32000	3.75	1
Q9H1A4_APC1_HUMAN	ANAPC1	Anaphase-promoting complex subunit 1 OS=Homo sapiens GN=ANAPC1 PE=1 SV=1	216.36	2	2	2	2	9600	8900	8900	1.07865	1
P08559_ODPA_HUMAN	PDHA1	Pyruvate dehydrogenase E1 component subunit alpha, somatic form, mitochondrial OS=Homo sapiens GN=PDHA1 PE=1 SV=3	43.27	2	2	2	2	210000	490000	210000	1	2.33333
P62807_H2B1C_HUMAN	HIST1H2BC	Histone H2B type 1-C/E/F/G/I OS=Homo sapiens GN=HIST1H2BC PE=1 SV=4	13.9	2	2	2	2	1700000	70000	70000	24.2857	1
P40937_RFC5_HUMAN	RFC5	Replication factor C subunit 5 OS=Homo sapiens GN=RFC5 PE=1 SV=1	38.47	2	2	2	2	53000	22000	22000	2.40909	1
Q9NZL4_HPBP1_HUMAN	HSPBP1	Hsp70-binding protein 1 OS=Homo sapiens GN=HSPBP1 PE=1 SV=1	39.45	2	2	2	2	36000	17000	17000	2.11765	1
Q8IUR7_ARMC8_HUMAN	ARMC8	Armadillo repeat-containing protein 8 OS=Homo sapiens GN=ARMC8 PE=1 SV=2	75.46	2	2	1	1	150000	110000	110000	1.36364	1
Q96GC5_RM48_HUMAN	MRPL48	39S ribosomal protein L48, mitochondrial OS=Homo sapiens GN=MRPL48 PE=1 SV=2	23.92	2	2	1	1	430000	10000	10000	43	1
O60783_RT14_HUMAN	MRPS14	28S ribosomal protein S14, mitochondrial OS=Homo sapiens GN=MRPS14 PE=1 SV=1	15.13	2	2	1	1	540000	21000	21000	25.7143	1
P31689_DNJA1_HUMAN	DNAJA1	DnaJ homolog subfamily A member 1 OS=Homo sapiens GN=DNAJA1 PE=1 SV=2	44.84	2	2	1	1	190000	85000	85000	2.23529	1
Q07666_KHDR1_HUMAN	KHDRBS1	KH domain-containing, RNA-binding, signal transduction-associated protein 1 OS=Homo sapiens GN=KHDRBS1 PE=1 SV=1	48.2	2	2	1	1	420000	120000	120000	3.5	1
P43686_PRS6B_HUMAN	PSMC4	26S protease regulatory subunit 6B OS=Homo sapiens GN=PSMC4 PE=1 SV=2	47.34	2	2	1	1	110000	13000	13000	8.46154	1
Q9Y224_CN166_HUMAN	C14orf166	UPF0568 protein C14orf166 OS=Homo sapiens GN=C14orf166 PE=1 SV=1	28.05	2	2	1	1	30000	4900	4900	6.12245	1
P04085_PDGFA_HUMAN	PDGFA	Platelet-derived growth factor subunit A OS=Homo sapiens GN=PDGFA PE=1 SV=1	24.03	2	2	1	1	69000	58000	58000	1.18966	1
Q14568_HS902_HUMAN	HSP90AA2	Putative heat shock protein HSP 90-alpha A2 OS=Homo sapiens GN=HSP90AA2 PE=1 SV=2	39.34	2	2	1	1	100000	18000	18000	5.55556	1
Q9NR09_BIRC6_HUMAN	BIRC6	Baculoviral IAP repeat-containing protein 6 OS=Homo sapiens GN=BIRC6 PE=1 SV=2	529.92	2	2	1	1	5100	7100	5100	1	1.39216
Q96L14_C170L_HUMAN	CEP170P1	Cep170-like protein OS=Homo sapiens GN=CEP170P1 PE=5 SV=2	32.63	2	2	1	1	19000	11000	11000	1.72727	1
Q70CQ2_UBP34_HUMAN	USP34	Ubiquitin carboxyl-terminal hydrolase 34 OS=Homo sapiens GN=USP34 PE=1 SV=2	403.97	2	2	1	1	11000	1900	1900	5.78947	1
P31942_HNRH3_HUMAN	HNRNPH3	Heterogeneous nuclear ribonucleoprotein H3 OS=Homo sapiens GN=HNRNPH3 PE=1 SV=2	36.9	2	2	1	1	57000	960	960	59.375	1
Q9Y2I1_NISCH_HUMAN	NISCH	Nischarin OS=Homo sapiens GN=NISCH PE=1 SV=3	166.52	2	2	1	1	18000	3200	3200	5.625	1
O95373_IPO7_HUMAN	IPO7	Importin-7 OS=Homo sapiens GN=IPO7 PE=1 SV=1	119.44	2	2	1	1	50000	140000	50000	1	2.8
P21912_SDHB_HUMAN	SDHB	Succinate dehydrogenase [ubiquinone] iron-sulfur subunit, mitochondrial OS=Homo sapiens GN=SDHB PE=1 SV=3	31.61	2	2	1	1	75000	11000	11000	6.81818	1
Q16576_RBBP7_HUMAN	RBBP7	Histone-binding protein RBBP7 OS=Homo sapiens GN=RBBP7 PE=1 SV=1	47.79	2	2	0	0	210000	0	210000	1	0
Q9Y3C1_NOP16_HUMAN	NOP16	Nucleolar protein 16 OS=Homo sapiens GN=NOP16 PE=1 SV=2	21.18	2	2	0	0	56000	0	56000	1	0
Q9NP92_RT30_HUMAN	MRPS30	28S ribosomal protein S30, mitochondrial OS=Homo sapiens GN=MRPS30 PE=1 SV=2	50.33	2	2	0	0	22000	0	22000	1	0
Q14197_ICT1_HUMAN	ICT1	Peptidyl-tRNA hydrolase ICT1, mitochondrial OS=Homo sapiens GN=ICT1 PE=1 SV=1	23.62	2	2	0	0	94000	0	94000	1	0
Q9UPR3_SMG5_HUMAN	SMG5	Protein SMG5 OS=Homo sapiens GN=SMG5 PE=1 SV=3	113.86	2	2	0	0	99000	0	99000	1	0
Q96DH6_MSI2H_HUMAN	MSI2	RNA-binding protein Musashi homolog 2 OS=Homo sapiens GN=MSI2 PE=1 SV=1	35.17	2	2	0	0	79000	0	79000	1	0
Q96JP0_FEM1C_HUMAN	FEM1C	Protein fem-1 homolog C OS=Homo sapiens GN=FEM1C PE=1 SV=1	68.63	2	2	0	0	120000	0	120000	1	0
Q9BWF3_RBM4_HUMAN	RBM4	RNA-binding protein 4 OS=Homo sapiens GN=RBM4 PE=1 SV=1	40.29	2	2	0	0	270000	0	270000	1	0
Q9H7E9_CH033_HUMAN	C8orf33	UPF0488 protein C8orf33 OS=Homo sapiens GN=C8orf33 PE=1 SV=1	24.98	2	2	0	0	160000	0	160000	1	0
O14929_HAT1_HUMAN	HAT1	Histone acetyltransferase type B catalytic subunit OS=Homo sapiens GN=HAT1 PE=1 SV=1	49.48	2	2	0	0	91000	0	91000	1	0
Q86VS8_HOOK3_HUMAN	HOOK3	Protein Hook homolog 3 OS=Homo sapiens GN=HOOK3 PE=1 SV=2	83.07	2	2	0	0	32000	0	32000	1	0
O75683_SURF6_HUMAN	SURF6	Surfeit locus protein 6 OS=Homo sapiens GN=SURF6 PE=1 SV=3	41.43	2	2	0	0	230000	0	230000	1	0
Q9Y3B2_EXOS1_HUMAN	EXOSC1	Exosome complex component CSL4 OS=Homo sapiens GN=EXOSC1 PE=1 SV=1	21.44	2	2	0	0	180000	0	180000	1	0
Q13427_PPIG_HUMAN	PPIG	Peptidyl-prolyl cis-trans isomerase G OS=Homo sapiens GN=PPIG PE=1 SV=2	88.56	2	2	0	0	30000	0	30000	1	0
Q9HCM4_E41L5_HUMAN	EPB41L5	Band 4.1-like protein 5 OS=Homo sapiens GN=EPB41L5 PE=1 SV=3	81.8	2	2	0	0	33000	0	33000	1	0
Q8N4Q1_MIA40_HUMAN	CHCHD4	Mitochondrial intermembrane space import and assembly protein 40 OS=Homo sapiens GN=CHCHD4 PE=1 SV=1	15.99	2	2	0	0	69000	0	69000	1	0
Q13148_TADBP_HUMAN	TARDBP	TAR DNA-binding protein 43 OS=Homo sapiens GN=TARDBP PE=1 SV=1	44.71	2	2	0	0	120000	0	120000	1	0
O00743_PPP6_HUMAN	PPP6C	Serine/threonine-protein phosphatase 6 catalytic subunit OS=Homo sapiens GN=PPP6C PE=1 SV=1	35.12	2	2	0	0	43000	0	43000	1	0
Q9ULR0_ISY1_HUMAN	ISY1	Pre-mRNA-splicing factor ISY1 homolog OS=Homo sapiens GN=ISY1 PE=1 SV=3	32.97	2	2	0	0	200000	0	200000	1	0
O60828_PQBP1_HUMAN	PQBP1	Polyglutamine-binding protein 1 OS=Homo sapiens GN=PQBP1 PE=1 SV=1	30.45	2	2	0	0	55000	0	55000	1	0
Q7KZ85_SPT6H_HUMAN	SUPT6H	Transcription elongation factor SPT6 OS=Homo sapiens GN=SUPT6H PE=1 SV=2	198.95	2	2	0	0	17000	0	17000	1	0
Q9NY61_AATF_HUMAN	AATF	Protein AATF OS=Homo sapiens GN=AATF PE=1 SV=1	63.09	2	2	0	0	23000	0	23000	1	0
Q8NAV1_PR38A_HUMAN	PRPF38A	Pre-mRNA-splicing factor 38A OS=Homo sapiens GN=PRPF38A PE=1 SV=1	37.45	2	2	0	0	270000	0	270000	1	0
O94905_ERLN2_HUMAN	ERLIN2	Erlin-2 OS=Homo sapiens GN=ERLIN2 PE=1 SV=1	37.82	2	2	0	0	69000	0	69000	1	0
Q8IY37_DHX37_HUMAN	DHX37	Probable ATP-dependent RNA helicase DHX37 OS=Homo sapiens GN=DHX37 PE=1 SV=1	129.46	2	2	0	0	20000	0	20000	1	0
Q9H5V9_CX056_HUMAN	CXorf56	UPF0428 protein CXorf56 OS=Homo sapiens GN=CXorf56 PE=1 SV=1	25.61	2	2	0	0	39000	0	39000	1	0
Q16540_RM23_HUMAN	MRPL23	39S ribosomal protein L23, mitochondrial OS=Homo sapiens GN=MRPL23 PE=1 SV=1	17.77	2	2	0	0	86000	0	86000	1	0
Q15007_FL2D_HUMAN	WTAP	Pre-mRNA-splicing regulator WTAP OS=Homo sapiens GN=WTAP PE=1 SV=2	44.22	2	2	0	0	80000	0	80000	1	0
Q9H2H8_PPIL3_HUMAN	PPIL3	Peptidyl-prolyl cis-trans isomerase-like 3 OS=Homo sapiens GN=PPIL3 PE=1 SV=1	18.14	2	2	0	0	150000	0	150000	1	0
Q9H8G2_CAAP1_HUMAN	CAAP1	Caspase activity and apoptosis inhibitor 1 OS=Homo sapiens GN=CAAP1 PE=1 SV=2	38.34	2	2	0	0	53000	0	53000	1	0
Q9P1Y6_PHRF1_HUMAN	PHRF1	PHD and RING finger domain-containing protein 1 OS=Homo sapiens GN=PHRF1 PE=1 SV=3	178.56	2	2	0	0	21000	0	21000	1	0
Q8TBF4_ZCRB1_HUMAN	ZCRB1	Zinc finger CCHC-type and RNA-binding motif-containing protein 1 OS=Homo sapiens GN=ZCRB1 PE=1 SV=2	24.58	2	2	0	0	64000	0	64000	1	0
O00148_DX39A_HUMAN	DDX39A	ATP-dependent RNA helicase DDX39A OS=Homo sapiens GN=DDX39A PE=1 SV=2	49.1	2	2	0	0	550000	0	550000	1	0
P55081_MFAP1_HUMAN	MFAP1	Microfibrillar-associated protein 1 OS=Homo sapiens GN=MFAP1 PE=1 SV=2	51.93	2	2	0	0	220000	0	220000	1	0
O75170_PP6R2_HUMAN	PPP6R2	Serine/threonine-protein phosphatase 6 regulatory subunit 2 OS=Homo sapiens GN=PPP6R2 PE=1 SV=2	104.88	2	2	0	0	32000	0	32000	1	0
O95453_PARN_HUMAN	PARN	Poly(A)-specific ribonuclease PARN OS=Homo sapiens GN=PARN PE=1 SV=1	73.4	2	2	0	0	28000	0	28000	1	0
Q6P1L8_RM14_HUMAN	MRPL14	39S ribosomal protein L14, mitochondrial OS=Homo sapiens GN=MRPL14 PE=1 SV=1	15.94	2	2	0	0	84000	0	84000	1	0
Q9NXF7_DCA16_HUMAN	DCAF16	DDB1- and CUL4-associated factor 16 OS=Homo sapiens GN=DCAF16 PE=1 SV=1	24.18	2	2	0	0	76000	0	76000	1	0
P50395_GDIB_HUMAN	GDI2	Rab GDP dissociation inhibitor beta OS=Homo sapiens GN=GDI2 PE=1 SV=2	50.63	2	2	0	0	150000	0	150000	1	0
Q9ULD5_ZN777_HUMAN	ZNF777	Zinc finger protein 777 OS=Homo sapiens GN=ZNF777 PE=1 SV=2	85.12	2	2	0	0	32000	0	32000	1	0
Q14444_CAPR1_HUMAN	CAPRIN1	Caprin-1 OS=Homo sapiens GN=CAPRIN1 PE=1 SV=2	78.32	2	2	0	0	44000	0	44000	1	0
Q8ND56_LS14A_HUMAN	LSM14A	Protein LSM14 homolog A OS=Homo sapiens GN=LSM14A PE=1 SV=3	50.5	2	2	0	0	130000	0	130000	1	0
Q9NW64_RBM22_HUMAN	RBM22	Pre-mRNA-splicing factor RBM22 OS=Homo sapiens GN=RBM22 PE=1 SV=1	46.87	2	2	0	0	110000	0	110000	1	0
P31040_SDHA_HUMAN	SDHA	Succinate dehydrogenase [ubiquinone] flavoprotein subunit, mitochondrial OS=Homo sapiens GN=SDHA PE=1 SV=2	72.65	2	2	0	0	120000	0	120000	1	0
Q6I9Y2_THOC7_HUMAN	THOC7	THO complex subunit 7 homolog OS=Homo sapiens GN=THOC7 PE=1 SV=3	23.73	2	2	0	0	48000	0	48000	1	0
Q9UL40_ZN346_HUMAN	ZNF346	Zinc finger protein 346 OS=Homo sapiens GN=ZNF346 PE=1 SV=1	32.91	2	2	0	0	63000	0	63000	1	0
P41223_BUD31_HUMAN	BUD31	Protein BUD31 homolog OS=Homo sapiens GN=BUD31 PE=1 SV=2	16.99	2	2	0	0	120000	0	120000	1	0
O95900_TRUB2_HUMAN	TRUB2	Probable tRNA pseudouridine synthase 2 OS=Homo sapiens GN=TRUB2 PE=1 SV=1	36.67	2	2	0	0	74000	0	74000	1	0
Q9H0U6_RM18_HUMAN	MRPL18	39S ribosomal protein L18, mitochondrial OS=Homo sapiens GN=MRPL18 PE=1 SV=1	20.56	2	2	0	0	160000	0	160000	1	0
Q16740_CLPP_HUMAN	CLPP	ATP-dependent Clp protease proteolytic subunit, mitochondrial OS=Homo sapiens GN=CLPP PE=1 SV=1	30.16	2	2	0	0	45000	0	45000	1	0
Q9HD33_RM47_HUMAN	MRPL47	39S ribosomal protein L47, mitochondrial OS=Homo sapiens GN=MRPL47 PE=1 SV=2	29.43	2	2	0	0	250000	0	250000	1	0
Q9H074_PAIP1_HUMAN	PAIP1	Polyadenylate-binding protein-interacting protein 1 OS=Homo sapiens GN=PAIP1 PE=1 SV=1	53.49	2	2	0	0	180000	0	180000	1	0
Q9BW61_DDA1_HUMAN	DDA1	DET1- and DDB1-associated protein 1 OS=Homo sapiens GN=DDA1 PE=1 SV=1	11.83	2	2	0	0	55000	0	55000	1	0
O60563_CCNT1_HUMAN	CCNT1	Cyclin-T1 OS=Homo sapiens GN=CCNT1 PE=1 SV=1	80.63	2	2	0	0	47000	0	47000	1	0
O95271_TNKS1_HUMAN	TNKS	Tankyrase-1 OS=Homo sapiens GN=TNKS PE=1 SV=2	141.95	2	2	0	0	29000	0	29000	1	0
Q9BYX7_ACTBM_HUMAN	POTEKP	Putative beta-actin-like protein 3 OS=Homo sapiens GN=POTEKP PE=5 SV=1	41.99	2	2	0	0	400000	0	400000	1	0
P22087_FBRL_HUMAN	FBL	rRNA 2'-O-methyltransferase fibrillarin OS=Homo sapiens GN=FBL PE=1 SV=2	33.76	2	2	0	0	48000	0	48000	1	0
O43447_PPIH_HUMAN	PPIH	Peptidyl-prolyl cis-trans isomerase H OS=Homo sapiens GN=PPIH PE=1 SV=1	19.2	2	2	0	0	54000	0	54000	1	0
Q9H116_GZF1_HUMAN	GZF1	GDNF-inducible zinc finger protein 1 OS=Homo sapiens GN=GZF1 PE=1 SV=1	80.44	2	2	0	0	140000	0	140000	1	0
Q9NQT4_EXOS5_HUMAN	EXOSC5	Exosome complex component RRP46 OS=Homo sapiens GN=EXOSC5 PE=1 SV=1	25.23	2	2	0	0	500000	0	500000	1	0
Q9Y580_RBM7_HUMAN	RBM7	RNA-binding protein 7 OS=Homo sapiens GN=RBM7 PE=1 SV=1	30.48	2	2	0	0	73000	0	73000	1	0
Q96CU9_FXRD1_HUMAN	FOXRED1	FAD-dependent oxidoreductase domain-containing protein 1 OS=Homo sapiens GN=FOXRED1 PE=1 SV=2	53.78	2	2	0	0	140000	0	140000	1	0
Q12996_CSTF3_HUMAN	CSTF3	Cleavage stimulation factor subunit 3 OS=Homo sapiens GN=CSTF3 PE=1 SV=1	82.87	2	2	0	0	9800	0	9800	1	0
Q13601_KRR1_HUMAN	KRR1	KRR1 small subunit processome component homolog OS=Homo sapiens GN=KRR1 PE=1 SV=4	43.64	2	2	0	0	400000	0	400000	1	0
Q15572_TAF1C_HUMAN	TAF1C	TATA box-binding protein-associated factor RNA polymerase I subunit C OS=Homo sapiens GN=TAF1C PE=1 SV=2	95.15	2	2	0	0	18000	0	18000	1	0
Q9UHB9_SRP68_HUMAN	SRP68	Signal recognition particle subunit SRP68 OS=Homo sapiens GN=SRP68 PE=1 SV=2	70.69	2	2	0	0	150000	0	150000	1	0
Q8N567_ZCHC9_HUMAN	ZCCHC9	Zinc finger CCHC domain-containing protein 9 OS=Homo sapiens GN=ZCCHC9 PE=2 SV=2	30.46	2	2	0	0	32000	0	32000	1	0
Q9P2E9_RRBP1_HUMAN	RRBP1	Ribosome-binding protein 1 OS=Homo sapiens GN=RRBP1 PE=1 SV=4	152.38	2	2	0	0	17000	0	17000	1	0
Q8WUB8_PHF10_HUMAN	PHF10	PHD finger protein 10 OS=Homo sapiens GN=PHF10 PE=1 SV=3	56.02	2	2	0	0	240000	0	240000	1	0
A6NEC2_PSAL_HUMAN	NPEPPSL1	Puromycin-sensitive aminopeptidase-like protein OS=Homo sapiens GN=NPEPPSL1 PE=2 SV=3	53.71	2	2	0	0	39000	0	39000	1	0
Q9BRZ2_TRI56_HUMAN	TRIM56	E3 ubiquitin-protein ligase TRIM56 OS=Homo sapiens GN=TRIM56 PE=1 SV=3	81.44	2	2	0	0	64000	0	64000	1	0
Q9BSK4_FEM1A_HUMAN	FEM1A	Protein fem-1 homolog A OS=Homo sapiens GN=FEM1A PE=1 SV=1	73.59	2	2	0	0	36000	0	36000	1	0
Q9UL42_PNMA2_HUMAN	PNMA2	Paraneoplastic antigen Ma2 OS=Homo sapiens GN=PNMA2 PE=1 SV=2	41.48	2	2	0	0	93000	0	93000	1	0
P30876_RPB2_HUMAN	POLR2B	DNA-directed RNA polymerase II subunit RPB2 OS=Homo sapiens GN=POLR2B PE=1 SV=1	133.81	2	2	0	0	21000	0	21000	1	0
P33176_KINH_HUMAN	KIF5B	Kinesin-1 heavy chain OS=Homo sapiens GN=KIF5B PE=1 SV=1	109.62	2	2	0	0	40000	0	40000	1	0
P78345_RPP38_HUMAN	RPP38	Ribonuclease P protein subunit p38 OS=Homo sapiens GN=RPP38 PE=1 SV=2	31.81	2	2	0	0	50000	0	50000	1	0
P35579_MYH9_HUMAN	MYH9	Myosin-9 OS=Homo sapiens GN=MYH9 PE=1 SV=4	226.39	2	2	0	0	12000	0	12000	1	0
Q03701_CEBPZ_HUMAN	CEBPZ	CCAAT/enhancer-binding protein zeta OS=Homo sapiens GN=CEBPZ PE=1 SV=3	120.9	2	2	0	0	18000	0	18000	1	0
Q9Y4C8_RBM19_HUMAN	RBM19	Probable RNA-binding protein 19 OS=Homo sapiens GN=RBM19 PE=1 SV=3	107.27	2	2	0	0	18000	0	18000	1	0
Q9BVJ6_UT14A_HUMAN	UTP14A	U3 small nucleolar RNA-associated protein 14 homolog A OS=Homo sapiens GN=UTP14A PE=1 SV=1	87.92	2	2	0	0	35000	0	35000	1	0
Q00987_MDM2_HUMAN	MDM2	E3 ubiquitin-protein ligase Mdm2 OS=Homo sapiens GN=MDM2 PE=1 SV=1	55.2	2	2	0	0	28000	0	28000	1	0
Q969P6_TOP1M_HUMAN	TOP1MT	DNA topoisomerase I, mitochondrial OS=Homo sapiens GN=TOP1MT PE=1 SV=1	69.83	2	2	0	0	53000	0	53000	1	0
Q6R327_RICTR_HUMAN	RICTOR	Rapamycin-insensitive companion of mTOR OS=Homo sapiens GN=RICTOR PE=1 SV=1	192.1	2	2	0	0	17000	0	17000	1	0
Q15370_ELOB_HUMAN	TCEB2	Transcription elongation factor B polypeptide 2 OS=Homo sapiens GN=TCEB2 PE=1 SV=1	13.12	2	2	0	0	150000	0	150000	1	0
Q96K58_ZN668_HUMAN	ZNF668	Zinc finger protein 668 OS=Homo sapiens GN=ZNF668 PE=1 SV=3	67.85	2	2	0	0	61000	0	61000	1	0
O60287_NPA1P_HUMAN	URB1	Nucleolar pre-ribosomal-associated protein 1 OS=Homo sapiens GN=URB1 PE=1 SV=4	254.23	2	2	0	0	11000	0	11000	1	0
Q96JK2_DCAF5_HUMAN	DCAF5	DDB1- and CUL4-associated factor 5 OS=Homo sapiens GN=DCAF5 PE=1 SV=2	103.9	2	2	0	0	33000	0	33000	1	0
Q6UWP8_SBSN_HUMAN	SBSN	Suprabasin OS=Homo sapiens GN=SBSN PE=1 SV=2	60.5	1	2	1	2	80000	11000	11000	7.27273	1
P61626_LYSC_HUMAN	LYZ	Lysozyme C OS=Homo sapiens GN=LYZ PE=1 SV=1	16.53	1	2	1	2	76000	150000	76000	1	1.97368
P11217_PYGM_HUMAN	PYGM	Glycogen phosphorylase, muscle form OS=Homo sapiens GN=PYGM PE=1 SV=6	97.03	1	2	1	2	110000	97000	97000	1.13402	1
Q641Q2_FA21A_HUMAN	FAM21A	WASH complex subunit FAM21A OS=Homo sapiens GN=FAM21A PE=2 SV=3	147.09	1	2	1	2	5000	4200	4200	1.19048	1
Q9Y6H1_CHCH2_HUMAN	CHCHD2	Coiled-coil-helix-coiled-coil-helix domain-containing protein 2, mitochondrial OS=Homo sapiens GN=CHCHD2 PE=1 SV=1	15.5	1	2	1	1	1700000	10000	10000	170	1
D6RBZ0_D6RBZ0_HUMAN	HNRNPAB	Heterogeneous nuclear ribonucleoprotein A/B OS=Homo sapiens GN=HNRNPAB PE=1 SV=1	35.66	1	2	1	1	2300000	23000	23000	100	1
P62805_H4_HUMAN	HIST1H4A	Histone H4 OS=Homo sapiens GN=HIST1H4A PE=1 SV=2	11.36	1	2	0	0	600000	0	600000	1	0
O75818_RPP40_HUMAN	RPP40	Ribonuclease P protein subunit p40 OS=Homo sapiens GN=RPP40 PE=1 SV=3	41.81	1	2	0	0	23000	0	23000	1	0
F6R6M7_F6R6M7_HUMAN	DDX39B	Spliceosome RNA helicase DDX39B (Fragment) OS=Homo sapiens GN=DDX39B PE=1 SV=1	21.9	1	2	0	0	99000	0	99000	1	0
P12273_PIP_HUMAN	PIP	Prolactin-inducible protein OS=Homo sapiens GN=PIP PE=1 SV=1	16.56	1	2	0	0	37000	0	37000	1	0
C9JUF0_C9JUF0_HUMAN	EIF4A2	Eukaryotic initiation factor 4A-II (Fragment) OS=Homo sapiens GN=EIF4A2 PE=1 SV=1	6.32	1	2	0	0	300000	0	300000	1	0
Q9BQE3_TBA1C_HUMAN	TUBA1C	Tubulin alpha-1C chain OS=Homo sapiens GN=TUBA1C PE=1 SV=1	49.86	1	2	0	0	110000	0	110000	1	0
Q6UXR4_SPA13_HUMAN	SERPINA13P	Putative serpin A13 OS=Homo sapiens GN=SERPINA13P PE=5 SV=1	34.84	1	2	0	0	200000	0	200000	1	0
P00367_DHE3_HUMAN	GLUD1	Glutamate dehydrogenase 1, mitochondrial OS=Homo sapiens GN=GLUD1 PE=1 SV=2	61.36	1	2	0	0	65000	0	65000	1	0
Q9NWT1_PK1IP_HUMAN	PAK1IP1	p21-activated protein kinase-interacting protein 1 OS=Homo sapiens GN=PAK1IP1 PE=1 SV=2	43.94	1	2	0	0	11000	0	11000	1	0
Q9NQS7_INCE_HUMAN	INCENP	Inner centromere protein OS=Homo sapiens GN=INCENP PE=1 SV=3	105.36	1	2	0	0	33000	0	33000	1	0
Q5H8A4_PIGG_HUMAN	PIGG	GPI ethanolamine phosphate transferase 2 OS=Homo sapiens GN=PIGG PE=1 SV=1	108.1	1	2	0	0	110000	0	110000	1	0
Q2PPJ7_RGPA2_HUMAN	RALGAPA2	Ral GTPase-activating protein subunit alpha-2 OS=Homo sapiens GN=RALGAPA2 PE=1 SV=2	210.64	1	2	0	0	190000	0	190000	1	0
Q5JUX0_SPIN3_HUMAN	SPIN3	Spindlin-3 OS=Homo sapiens GN=SPIN3 PE=1 SV=1	29.19	1	1	7	9	32000	580000	32000	1	18.125
Q9P270_SLAI2_HUMAN	SLAIN2	SLAIN motif-containing protein 2 OS=Homo sapiens GN=SLAIN2 PE=1 SV=2	62.51	1	1	7	7	11000	220000	11000	1	20
O00267_SPT5H_HUMAN	SUPT5H	Transcription elongation factor SPT5 OS=Homo sapiens GN=SUPT5H PE=1 SV=1	120.92	1	1	6	6	10000	77000	10000	1	7.7
Q6ULP2_AFTIN_HUMAN	AFTPH	Aftiphilin OS=Homo sapiens GN=AFTPH PE=1 SV=2	102.14	1	1	5	6	15000	100000	15000	1	6.66667
Q9NTJ3_SMC4_HUMAN	SMC4	Structural maintenance of chromosomes protein 4 OS=Homo sapiens GN=SMC4 PE=1 SV=2	147.09	1	1	6	6	12000	83000	12000	1	6.91667
P53007_TXTP_HUMAN	SLC25A1	Tricarboxylate transport protein, mitochondrial OS=Homo sapiens GN=SLC25A1 PE=1 SV=2	33.99	1	1	5	8	16000	81000	16000	1	5.0625
P52907_CAZA1_HUMAN	CAPZA1	F-actin-capping protein subunit alpha-1 OS=Homo sapiens GN=CAPZA1 PE=1 SV=3	32.9	1	1	5	6	14000	210000	14000	1	15
O95347_SMC2_HUMAN	SMC2	Structural maintenance of chromosomes protein 2 OS=Homo sapiens GN=SMC2 PE=1 SV=2	135.57	1	1	5	5	23000	80000	23000	1	3.47826
Q16891_MIC60_HUMAN	IMMT	MICOS complex subunit MIC60 OS=Homo sapiens GN=IMMT PE=1 SV=1	83.63	1	1	5	5	43000	100000	43000	1	2.32558
Q92616_GCN1L_HUMAN	GCN1L1	Translational activator GCN1 OS=Homo sapiens GN=GCN1L1 PE=1 SV=6	292.57	1	1	4	4	3500	37000	3500	1	10.5714
Q9P035_HACD3_HUMAN	PTPLAD1	Very-long-chain (3R)-3-hydroxyacyl-CoA dehydratase 3 OS=Homo sapiens GN=PTPLAD1 PE=1 SV=2	43.13	1	1	4	8	40000	110000	40000	1	2.75
IGKC_MOUSE		Ig kappa chain C region OS=Mus musculus PE=1 SV=1	11.77	1	1	4	4	39000	180000	39000	1	4.61538
P48047_ATPO_HUMAN	ATP5O	ATP synthase subunit O, mitochondrial OS=Homo sapiens GN=ATP5O PE=1 SV=1	23.26	1	1	4	4	25000	88000	25000	1	3.52
O60762_DPM1_HUMAN	DPM1	Dolichol-phosphate mannosyltransferase subunit 1 OS=Homo sapiens GN=DPM1 PE=1 SV=1	29.62	1	1	4	4	10000	39000	10000	1	3.9
Q6VN20_RBP10_HUMAN	RANBP10	Ran-binding protein 10 OS=Homo sapiens GN=RANBP10 PE=1 SV=1	67.21	1	1	3	3	99000	260000	99000	1	2.62626
P35232_PHB_HUMAN	PHB	Prohibitin OS=Homo sapiens GN=PHB PE=1 SV=1	29.79	1	1	3	3	38000	110000	38000	1	2.89474
Q04917_1433F_HUMAN	YWHAH	14-3-3 protein eta OS=Homo sapiens GN=YWHAH PE=1 SV=4	28.2	1	1	3	3	17000	42000	17000	1	2.47059
Q9UKV8_AGO2_HUMAN	AGO2	Protein argonaute-2 OS=Homo sapiens GN=AGO2 PE=1 SV=3	97.15	1	1	3	3	7100	33000	7100	1	4.64789
O95816_BAG2_HUMAN	BAG2	BAG family molecular chaperone regulator 2 OS=Homo sapiens GN=BAG2 PE=1 SV=1	23.76	1	1	3	3	83000	99000	83000	1	1.19277
Q9NZ01_TECR_HUMAN	TECR	Very-long-chain enoyl-CoA reductase OS=Homo sapiens GN=TECR PE=1 SV=1	36.01	1	1	3	3	12000	50000	12000	1	4.16667
Q562E7_WDR81_HUMAN	WDR81	WD repeat-containing protein 81 OS=Homo sapiens GN=WDR81 PE=1 SV=2	211.56	1	1	3	3	5100	19000	5100	1	3.72549
P62826_RAN_HUMAN	RAN	GTP-binding nuclear protein Ran OS=Homo sapiens GN=RAN PE=1 SV=3	24.41	1	1	3	3	16000	84000	16000	1	5.25
Q58FG0_HS905_HUMAN	HSP90AA5P	Putative heat shock protein HSP 90-alpha A5 OS=Homo sapiens GN=HSP90AA5P PE=1 SV=1	38.71	1	1	3	3	24000	72000	24000	1	3
Q07954_LRP1_HUMAN	LRP1	Prolow-density lipoprotein receptor-related protein 1 OS=Homo sapiens GN=LRP1 PE=1 SV=2	504.28	1	1	3	3	9100	20000	9100	1	2.1978
P45880_VDAC2_HUMAN	VDAC2	Voltage-dependent anion-selective channel protein 2 OS=Homo sapiens GN=VDAC2 PE=1 SV=2	31.55	1	1	3	3	16000	41000	16000	1	2.5625
F1T0I1_F1T0I1_HUMAN	SEC16A	Protein transport protein Sec16A OS=Homo sapiens GN=SEC16A PE=1 SV=1	249.33	1	1	2	2	19000	13000	13000	1.46154	1
Q9UJS0_CMC2_HUMAN	SLC25A13	Calcium-binding mitochondrial carrier protein Aralar2 OS=Homo sapiens GN=SLC25A13 PE=1 SV=2	74.13	1	1	2	2	130000	85000	85000	1.52941	1
P09874_PARP1_HUMAN	PARP1	Poly [ADP-ribose] polymerase 1 OS=Homo sapiens GN=PARP1 PE=1 SV=4	113.01	1	1	2	2	9600	84000	9600	1	8.75
Q9UPN3_MACF1_HUMAN	MACF1	Microtubule-actin cross-linking factor 1, isoforms 1/2/3/5 OS=Homo sapiens GN=MACF1 PE=1 SV=4	837.79	1	1	2	2	4300	7500	4300	1	1.74419
P62937_PPIA_HUMAN	PPIA	Peptidyl-prolyl cis-trans isomerase A OS=Homo sapiens GN=PPIA PE=1 SV=2	18	1	1	2	2	31000	21000	21000	1.47619	1
Q5VUA4_ZN318_HUMAN	ZNF318	Zinc finger protein 318 OS=Homo sapiens GN=ZNF318 PE=1 SV=2	250.96	1	1	2	2	5800	4600	4600	1.26087	1
Q5SRD1_TI23B_HUMAN	TIMM23B	Putative mitochondrial import inner membrane translocase subunit Tim23B OS=Homo sapiens GN=TIMM23B PE=5 SV=2	28.03	1	1	2	2	31000	41000	31000	1	1.32258
Q9BUF5_TBB6_HUMAN	TUBB6	Tubulin beta-6 chain OS=Homo sapiens GN=TUBB6 PE=1 SV=1	49.82	1	1	1	2	39000	48000	39000	1	1.23077
P61244_MAX_HUMAN	MAX	Protein max OS=Homo sapiens GN=MAX PE=1 SV=1	18.26	1	1	2	2	24000	69000	24000	1	2.875
Q8N5W9_F101B_HUMAN	FAM101B	Filamin-interacting protein FAM101B OS=Homo sapiens GN=FAM101B PE=1 SV=1	22.87	1	1	2	2	15000	37000	15000	1	2.46667
Q14244_MAP7_HUMAN	MAP7	Ensconsin OS=Homo sapiens GN=MAP7 PE=1 SV=1	84	1	1	2	2	32000	24000	24000	1.33333	1
Q9P0L0_VAPA_HUMAN	VAPA	Vesicle-associated membrane protein-associated protein A OS=Homo sapiens GN=VAPA PE=1 SV=3	27.88	1	1	2	2	20000	16000	16000	1.25	1
O75489_NDUS3_HUMAN	NDUFS3	NADH dehydrogenase [ubiquinone] iron-sulfur protein 3, mitochondrial OS=Homo sapiens GN=NDUFS3 PE=1 SV=1	30.22	1	1	2	2	10000	17000	10000	1	1.7
P30049_ATPD_HUMAN	ATP5D	ATP synthase subunit delta, mitochondrial OS=Homo sapiens GN=ATP5D PE=1 SV=2	17.48	1	1	2	2	38000	65000	38000	1	1.71053
O75976_CBPD_HUMAN	CPD	Carboxypeptidase D OS=Homo sapiens GN=CPD PE=1 SV=2	152.84	1	1	2	2	11000	32000	11000	1	2.90909
O95639_CPSF4_HUMAN	CPSF4	Cleavage and polyadenylation specificity factor subunit 4 OS=Homo sapiens GN=CPSF4 PE=1 SV=1	30.23	1	1	1	2	7600	19000	7600	1	2.5
P58107_EPIPL_HUMAN	EPPK1	Epiplakin OS=Homo sapiens GN=EPPK1 PE=1 SV=2	555.28	1	1	2	2	11000	7500	7500	1.46667	1
Q13257_MD2L1_HUMAN	MAD2L1	Mitotic spindle assembly checkpoint protein MAD2A OS=Homo sapiens GN=MAD2L1 PE=1 SV=1	23.5	1	1	2	2	89000	66000	66000	1.34848	1
P16615_AT2A2_HUMAN	ATP2A2	Sarcoplasmic/endoplasmic reticulum calcium ATPase 2 OS=Homo sapiens GN=ATP2A2 PE=1 SV=1	114.68	1	1	2	2	19000	26000	19000	1	1.36842
P23528_COF1_HUMAN	CFL1	Cofilin-1 OS=Homo sapiens GN=CFL1 PE=1 SV=3	18.49	1	1	1	1	4000	5000	4000	1	1.25
P04792_HSPB1_HUMAN	HSPB1	Heat shock protein beta-1 OS=Homo sapiens GN=HSPB1 PE=1 SV=2	22.77	1	1	1	1	8500	3100	3100	2.74194	1
Q9Y3F4_STRAP_HUMAN	STRAP	Serine-threonine kinase receptor-associated protein OS=Homo sapiens GN=STRAP PE=1 SV=1	38.41	1	1	1	1	57000	7400	7400	7.7027	1
O60341_KDM1A_HUMAN	KDM1A	Lysine-specific histone demethylase 1A OS=Homo sapiens GN=KDM1A PE=1 SV=2	92.84	1	1	1	1	17000	7300	7300	2.32877	1
P62191_PRS4_HUMAN	PSMC1	26S protease regulatory subunit 4 OS=Homo sapiens GN=PSMC1 PE=1 SV=1	49.15	1	1	1	1	55000	240000	55000	1	4.36364
Q99497_PARK7_HUMAN	PARK7	Protein deglycase DJ-1 OS=Homo sapiens GN=PARK7 PE=1 SV=2	19.88	1	1	1	1	21000	14000	14000	1.5	1
Q99471_PFD5_HUMAN	PFDN5	Prefoldin subunit 5 OS=Homo sapiens GN=PFDN5 PE=1 SV=2	17.32	1	1	1	1	45000	12000	12000	3.75	1
P00403_COX2_HUMAN	MT-CO2	Cytochrome c oxidase subunit 2 OS=Homo sapiens GN=MT-CO2 PE=1 SV=1	25.55	1	1	1	1	14000	6800	6800	2.05882	1
Q16637_SMN_HUMAN	SMN1	Survival motor neuron protein OS=Homo sapiens GN=SMN1 PE=1 SV=1	31.83	1	1	1	1	20000	12000	12000	1.66667	1
O43242_PSMD3_HUMAN	PSMD3	26S proteasome non-ATPase regulatory subunit 3 OS=Homo sapiens GN=PSMD3 PE=1 SV=2	60.94	1	1	1	1	47000	54000	47000	1	1.14894
Q9UJZ1_STML2_HUMAN	STOML2	Stomatin-like protein 2, mitochondrial OS=Homo sapiens GN=STOML2 PE=1 SV=1	38.51	1	1	1	1	17000	98000	17000	1	5.76471
Q9H3U1_UN45A_HUMAN	UNC45A	Protein unc-45 homolog A OS=Homo sapiens GN=UNC45A PE=1 SV=1	103.01	1	1	1	1	7800	4300	4300	1.81395	1
Q12840_KIF5A_HUMAN	KIF5A	Kinesin heavy chain isoform 5A OS=Homo sapiens GN=KIF5A PE=1 SV=2	117.31	1	1	1	1	11000	2700	2700	4.07407	1
O43175_SERA_HUMAN	PHGDH	D-3-phosphoglycerate dehydrogenase OS=Homo sapiens GN=PHGDH PE=1 SV=4	56.61	1	1	1	1	29000	330000	29000	1	11.3793
P04280_PRP1_HUMAN	PRB1	Basic salivary proline-rich protein 1 OS=Homo sapiens GN=PRB1 PE=1 SV=2	38.52	1	1	1	2	6100	15000	6100	1	2.45902
P12236_ADT3_HUMAN	SLC25A6	ADP/ATP translocase 3 OS=Homo sapiens GN=SLC25A6 PE=1 SV=4	32.85	1	1	1	2	28000	51000	28000	1	1.82143
Q04837_SSBP_HUMAN	SSBP1	Single-stranded DNA-binding protein, mitochondrial OS=Homo sapiens GN=SSBP1 PE=1 SV=1	17.25	1	1	1	1	41000	35000	35000	1.17143	1
B0QY63_B0QY63_HUMAN	SUN2	SUN domain-containing protein 2 (Fragment) OS=Homo sapiens GN=SUN2 PE=1 SV=1	25.38	1	1	1	1	51000	91000	51000	1	1.78431
Q9NX95_SYBU_HUMAN	SYBU	Syntabulin OS=Homo sapiens GN=SYBU PE=1 SV=2	72.34	1	1	1	1	3800	7700	3800	1	2.02632
P61981_1433G_HUMAN	YWHAG	14-3-3 protein gamma OS=Homo sapiens GN=YWHAG PE=1 SV=2	28.28	1	1	1	1	140000	66000	66000	2.12121	1
O60583_CCNT2_HUMAN	CCNT2	Cyclin-T2 OS=Homo sapiens GN=CCNT2 PE=1 SV=2	80.98	1	1	1	1	21000	14000	14000	1.5	1
Q9BYC8_RM32_HUMAN	MRPL32	39S ribosomal protein L32, mitochondrial OS=Homo sapiens GN=MRPL32 PE=1 SV=1	21.39	1	1	1	1	36000	16000	16000	2.25	1
Q6UXN9_WDR82_HUMAN	WDR82	WD repeat-containing protein 82 OS=Homo sapiens GN=WDR82 PE=1 SV=1	35.06	1	1	1	1	8200	5100	5100	1.60784	1
Q8WXI9_P66B_HUMAN	GATAD2B	Transcriptional repressor p66-beta OS=Homo sapiens GN=GATAD2B PE=1 SV=1	65.22	1	1	1	1	64000	170000	64000	1	2.65625
Q3MHD2_LSM12_HUMAN	LSM12	Protein LSM12 homolog OS=Homo sapiens GN=LSM12 PE=1 SV=2	21.69	1	1	1	1	120000	20000	20000	6	1
Q8WWF6_DNJB3_HUMAN	DNAJB3	DnaJ homolog subfamily B member 3 OS=Homo sapiens GN=DNAJB3 PE=1 SV=1	16.55	1	1	1	1	36000	18000	18000	2	1
P35080_PROF2_HUMAN	PFN2	Profilin-2 OS=Homo sapiens GN=PFN2 PE=1 SV=3	15.04	1	1	1	1	25000	25000	25000	1	1
Q9BYC9_RM20_HUMAN	MRPL20	39S ribosomal protein L20, mitochondrial OS=Homo sapiens GN=MRPL20 PE=1 SV=1	17.43	1	1	1	1	77000	16000	16000	4.8125	1
E7ERI8_E7ERI8_HUMAN	CLASP2	CLIP-associating protein 2 OS=Homo sapiens GN=CLASP2 PE=1 SV=1	165.52	1	1	1	1	43000	89000	43000	1	2.06977
Q9UI30_TR112_HUMAN	TRMT112	Multifunctional methyltransferase subunit TRM112-like protein OS=Homo sapiens GN=TRMT112 PE=1 SV=1	14.19	1	1	1	1	28000	6100	6100	4.59016	1
P68371_TBB4B_HUMAN	TUBB4B	Tubulin beta-4B chain OS=Homo sapiens GN=TUBB4B PE=1 SV=1	49.8	1	1	1	1	1300000	1600000	1300000	1	1.23077
P68363_TBA1B_HUMAN	TUBA1B	Tubulin alpha-1B chain OS=Homo sapiens GN=TUBA1B PE=1 SV=1	50.12	1	1	1	1	390000	200000	200000	1.95	1
P14649_MYL6B_HUMAN	MYL6B	Myosin light chain 6B OS=Homo sapiens GN=MYL6B PE=1 SV=1	22.75	1	1	1	1	35000	16000	16000	2.1875	1
Q15057_ACAP2_HUMAN	ACAP2	Arf-GAP with coiled-coil, ANK repeat and PH domain-containing protein 2 OS=Homo sapiens GN=ACAP2 PE=1 SV=3	87.97	1	1	1	1	8100	13000	8100	1	1.60494
O60925_PFD1_HUMAN	PFDN1	Prefoldin subunit 1 OS=Homo sapiens GN=PFDN1 PE=1 SV=2	14.2	1	1	1	1	43000	61000	43000	1	1.4186
Q9BVK6_TMED9_HUMAN	TMED9	Transmembrane emp24 domain-containing protein 9 OS=Homo sapiens GN=TMED9 PE=1 SV=2	27.26	1	1	1	1	20000	23000	20000	1	1.15
P02549_SPTA1_HUMAN	SPTA1	Spectrin alpha chain, erythrocytic 1 OS=Homo sapiens GN=SPTA1 PE=1 SV=5	279.84	1	1	1	1	11000000	27000	27000	407.407	1
P46100_ATRX_HUMAN	ATRX	Transcriptional regulator ATRX OS=Homo sapiens GN=ATRX PE=1 SV=5	282.41	1	1	1	1	8200	3100	3100	2.64516	1
O60343_TBCD4_HUMAN	TBC1D4	TBC1 domain family member 4 OS=Homo sapiens GN=TBC1D4 PE=1 SV=2	146.47	1	1	1	1	8200	14000	8200	1	1.70732
Q9UNL2_SSRG_HUMAN	SSR3	Translocon-associated protein subunit gamma OS=Homo sapiens GN=SSR3 PE=1 SV=1	21.07	1	1	1	1	13000	24000	13000	1	1.84615
Q7Z7H8_RM10_HUMAN	MRPL10	39S ribosomal protein L10, mitochondrial OS=Homo sapiens GN=MRPL10 PE=1 SV=3	29.26	1	1	1	1	59000	19000	19000	3.10526	1
P13804_ETFA_HUMAN	ETFA	Electron transfer flavoprotein subunit alpha, mitochondrial OS=Homo sapiens GN=ETFA PE=1 SV=1	35.06	1	1	1	1	7700	5100	5100	1.5098	1
P04075_ALDOA_HUMAN	ALDOA	Fructose-bisphosphate aldolase A OS=Homo sapiens GN=ALDOA PE=1 SV=2	39.4	1	1	1	1	39000	6700	6700	5.8209	1
Q9Y6K0_CEPT1_HUMAN	CEPT1	Choline/ethanolaminephosphotransferase 1 OS=Homo sapiens GN=CEPT1 PE=1 SV=1	46.52	1	1	1	1	3400	8700	3400	1	2.55882
Q9Y6A4_CFA20_HUMAN	CFAP20	Cilia- and flagella-associated protein 20 OS=Homo sapiens GN=CFAP20 PE=1 SV=1	22.76	1	1	1	1	16000	5700	5700	2.80702	1
Q96J01_THOC3_HUMAN	THOC3	THO complex subunit 3 OS=Homo sapiens GN=THOC3 PE=1 SV=1	38.75	1	1	1	1	42000	7900	7900	5.31646	1
A0A075B740_A0A075B740_HUMAN	TMEM249	Transmembrane protein 249 (Fragment) OS=Homo sapiens GN=TMEM249 PE=4 SV=3	22.9	1	1	1	1	23000	51000	23000	1	2.21739
Q8TDJ6_DMXL2_HUMAN	DMXL2	DmX-like protein 2 OS=Homo sapiens GN=DMXL2 PE=1 SV=2	339.43	1	1	1	1	2600	1200	1200	2.16667	1
Q8WUA4_TF3C2_HUMAN	GTF3C2	General transcription factor 3C polypeptide 2 OS=Homo sapiens GN=GTF3C2 PE=1 SV=2	100.62	1	1	0	0	10000	0	10000	1	0
Q15369_ELOC_HUMAN	TCEB1	Transcription elongation factor B polypeptide 1 OS=Homo sapiens GN=TCEB1 PE=1 SV=1	12.46	1	1	0	0	47000	0	47000	1	0
Q9UHC7_MKRN1_HUMAN	MKRN1	E3 ubiquitin-protein ligase makorin-1 OS=Homo sapiens GN=MKRN1 PE=1 SV=3	53.31	1	1	0	0	34000	0	34000	1	0
M0R2L9_M0R2L9_HUMAN	RPS19	40S ribosomal protein S19 (Fragment) OS=Homo sapiens GN=RPS19 PE=1 SV=1	8.18	1	1	0	0	390000	0	390000	1	0
P26368_U2AF2_HUMAN	U2AF2	Splicing factor U2AF 65 kDa subunit OS=Homo sapiens GN=U2AF2 PE=1 SV=4	53.47	1	1	0	0	70000	0	70000	1	0
Q96E29_MTEF3_HUMAN	MTERF3	Transcription termination factor 3, mitochondrial OS=Homo sapiens GN=MTERF3 PE=1 SV=2	47.94	1	1	0	0	290000	0	290000	1	0
Q7Z7F7_RM55_HUMAN	MRPL55	39S ribosomal protein L55, mitochondrial OS=Homo sapiens GN=MRPL55 PE=1 SV=1	15.12	1	1	0	0	49000	0	49000	1	0
P83369_LSM11_HUMAN	LSM11	U7 snRNA-associated Sm-like protein LSm11 OS=Homo sapiens GN=LSM11 PE=1 SV=2	39.48	1	1	0	0	55000	0	55000	1	0
Q01130_SRSF2_HUMAN	SRSF2	Serine/arginine-rich splicing factor 2 OS=Homo sapiens GN=SRSF2 PE=1 SV=4	25.46	1	1	0	0	22000	0	22000	1	0
Q8NC51_PAIRB_HUMAN	SERBP1	Plasminogen activator inhibitor 1 RNA-binding protein OS=Homo sapiens GN=SERBP1 PE=1 SV=2	44.94	1	1	0	0	42000	0	42000	1	0
Q9Y6G3_RM42_HUMAN	MRPL42	39S ribosomal protein L42, mitochondrial OS=Homo sapiens GN=MRPL42 PE=1 SV=1	16.65	1	1	0	0	11000	0	11000	1	0
Q9P287_BCCIP_HUMAN	BCCIP	BRCA2 and CDKN1A-interacting protein OS=Homo sapiens GN=BCCIP PE=1 SV=1	35.96	1	1	0	0	44000	0	44000	1	0
P61513_RL37A_HUMAN	RPL37A	60S ribosomal protein L37a OS=Homo sapiens GN=RPL37A PE=1 SV=2	10.27	1	1	0	0	120000	0	120000	1	0
Q8NHQ9_DDX55_HUMAN	DDX55	ATP-dependent RNA helicase DDX55 OS=Homo sapiens GN=DDX55 PE=1 SV=3	68.5	1	1	0	0	5000	0	5000	1	0
Q8N5P1_ZC3H8_HUMAN	ZC3H8	Zinc finger CCCH domain-containing protein 8 OS=Homo sapiens GN=ZC3H8 PE=1 SV=2	33.55	1	1	0	0	24000	0	24000	1	0
Q14151_SAFB2_HUMAN	SAFB2	Scaffold attachment factor B2 OS=Homo sapiens GN=SAFB2 PE=1 SV=1	107.41	1	1	0	0	19000	0	19000	1	0
O00399_DCTN6_HUMAN	DCTN6	Dynactin subunit 6 OS=Homo sapiens GN=DCTN6 PE=1 SV=1	20.73	1	1	0	0	16000	0	16000	1	0
Q93073_SBP2L_HUMAN	SECISBP2L	Selenocysteine insertion sequence-binding protein 2-like OS=Homo sapiens GN=SECISBP2L PE=1 SV=3	121.7	1	1	0	0	18000	0	18000	1	0
Q9NZ32_ARP10_HUMAN	ACTR10	Actin-related protein 10 OS=Homo sapiens GN=ACTR10 PE=1 SV=1	46.28	1	1	0	0	46000	0	46000	1	0
Q8NCA5_FA98A_HUMAN	FAM98A	Protein FAM98A OS=Homo sapiens GN=FAM98A PE=1 SV=1	55.37	1	1	0	0	55000	0	55000	1	0
Q9NX24_NHP2_HUMAN	NHP2	H/ACA ribonucleoprotein complex subunit 2 OS=Homo sapiens GN=NHP2 PE=1 SV=1	17.19	1	1	0	0	63000	0	63000	1	0
Q8WY36_BBX_HUMAN	BBX	HMG box transcription factor BBX OS=Homo sapiens GN=BBX PE=1 SV=1	105.06	1	1	0	0	18000	0	18000	1	0
P02810_PRPC_HUMAN	PRH1	Salivary acidic proline-rich phosphoprotein 1/2 OS=Homo sapiens GN=PRH1 PE=1 SV=2	17.01	1	1	0	0	2500	0	2500	1	0
Q96QR8_PURB_HUMAN	PURB	Transcriptional activator protein Pur-beta OS=Homo sapiens GN=PURB PE=1 SV=3	33.22	1	1	0	0	210000	0	210000	1	0
P31150_GDIA_HUMAN	GDI1	Rab GDP dissociation inhibitor alpha OS=Homo sapiens GN=GDI1 PE=1 SV=2	50.55	1	1	0	0	36000	0	36000	1	0
Q7L2H7_EIF3M_HUMAN	EIF3M	Eukaryotic translation initiation factor 3 subunit M OS=Homo sapiens GN=EIF3M PE=1 SV=1	42.48	1	1	0	0	69000	0	69000	1	0
Q8TBK6_ZCH10_HUMAN	ZCCHC10	Zinc finger CCHC domain-containing protein 10 OS=Homo sapiens GN=ZCCHC10 PE=2 SV=1	20.95	1	1	0	0	58000	0	58000	1	0
Q96EH3_MASU1_HUMAN	MALSU1	Mitochondrial assembly of ribosomal large subunit protein 1 OS=Homo sapiens GN=MALSU1 PE=1 SV=1	26.15	1	1	0	0	26000	0	26000	1	0
Q96J02_ITCH_HUMAN	ITCH	E3 ubiquitin-protein ligase Itchy homolog OS=Homo sapiens GN=ITCH PE=1 SV=2	102.74	1	1	0	0	14000	0	14000	1	0
P29558_RBMS1_HUMAN	RBMS1	RNA-binding motif, single-stranded-interacting protein 1 OS=Homo sapiens GN=RBMS1 PE=1 SV=3	44.48	1	1	0	0	140000	0	140000	1	0
Q5SZK8_FREM2_HUMAN	FREM2	FRAS1-related extracellular matrix protein 2 OS=Homo sapiens GN=FREM2 PE=1 SV=2	350.94	1	1	0	0	3000	0	3000	1	0
P78406_RAE1L_HUMAN	RAE1	mRNA export factor OS=Homo sapiens GN=RAE1 PE=1 SV=1	40.94	1	1	0	0	61000	0	61000	1	0
Q6ZN55_ZN574_HUMAN	ZNF574	Zinc finger protein 574 OS=Homo sapiens GN=ZNF574 PE=1 SV=2	98.84	1	1	0	0	29000	0	29000	1	0
O43791_SPOP_HUMAN	SPOP	Speckle-type POZ protein OS=Homo sapiens GN=SPOP PE=1 SV=1	42.1	1	1	0	0	84000	0	84000	1	0
Q9GZS3_WDR61_HUMAN	WDR61	WD repeat-containing protein 61 OS=Homo sapiens GN=WDR61 PE=1 SV=1	33.56	1	1	0	0	28000	0	28000	1	0
P60660_MYL6_HUMAN	MYL6	Myosin light polypeptide 6 OS=Homo sapiens GN=MYL6 PE=1 SV=2	16.92	1	1	0	0	16000	0	16000	1	0
Q96DF8_DGC14_HUMAN	DGCR14	Protein DGCR14 OS=Homo sapiens GN=DGCR14 PE=1 SV=1	52.54	1	1	0	0	67000	0	67000	1	0
O00178_GTPB1_HUMAN	GTPBP1	GTP-binding protein 1 OS=Homo sapiens GN=GTPBP1 PE=1 SV=3	72.41	1	1	0	0	5700	0	5700	1	0
Q9BZE1_RM37_HUMAN	MRPL37	39S ribosomal protein L37, mitochondrial OS=Homo sapiens GN=MRPL37 PE=1 SV=2	48.09	1	1	0	0	83000	0	83000	1	0
P04637_P53_HUMAN	TP53	Cellular tumor antigen p53 OS=Homo sapiens GN=TP53 PE=1 SV=4	43.63	1	1	0	0	37000	0	37000	1	0
Q8IUH3_RBM45_HUMAN	RBM45	RNA-binding protein 45 OS=Homo sapiens GN=RBM45 PE=2 SV=1	53.47	1	1	0	0	27000	0	27000	1	0
P49761_CLK3_HUMAN	CLK3	Dual specificity protein kinase CLK3 OS=Homo sapiens GN=CLK3 PE=1 SV=3	73.47	1	1	0	0	9400	0	9400	1	0
P22694_KAPCB_HUMAN	PRKACB	cAMP-dependent protein kinase catalytic subunit beta OS=Homo sapiens GN=PRKACB PE=1 SV=2	40.6	1	1	0	0	59000	0	59000	1	0
O14579_COPE_HUMAN	COPE	Coatomer subunit epsilon OS=Homo sapiens GN=COPE PE=1 SV=3	34.46	1	1	0	0	6100	0	6100	1	0
C9J6P4_C9J6P4_HUMAN	ZC3HAV1	Zinc finger CCCH-type antiviral protein 1 OS=Homo sapiens GN=ZC3HAV1 PE=1 SV=1	114.01	1	1	0	0	32000	0	32000	1	0
Q969L4_LSM10_HUMAN	LSM10	U7 snRNA-associated Sm-like protein LSm10 OS=Homo sapiens GN=LSM10 PE=1 SV=1	14.07	1	1	0	0	32000	0	32000	1	0
P27824_CALX_HUMAN	CANX	Calnexin OS=Homo sapiens GN=CANX PE=1 SV=2	67.53	1	1	0	0	4400	0	4400	1	0
Q8WW12_PCNP_HUMAN	PCNP	PEST proteolytic signal-containing nuclear protein OS=Homo sapiens GN=PCNP PE=1 SV=2	18.91	1	1	0	0	19000	0	19000	1	0
Q12986_NFX1_HUMAN	NFX1	Transcriptional repressor NF-X1 OS=Homo sapiens GN=NFX1 PE=1 SV=2	124.31	1	1	0	0	19000	0	19000	1	0
H7C1M2_H7C1M2_HUMAN	SON	Protein SON (Fragment) OS=Homo sapiens GN=SON PE=1 SV=1	159.92	1	1	0	0	5000	0	5000	1	0
Q9H269_VPS16_HUMAN	VPS16	Vacuolar protein sorting-associated protein 16 homolog OS=Homo sapiens GN=VPS16 PE=1 SV=2	94.63	1	1	0	0	27000	0	27000	1	0
P13674_P4HA1_HUMAN	P4HA1	Prolyl 4-hydroxylase subunit alpha-1 OS=Homo sapiens GN=P4HA1 PE=1 SV=2	61.01	1	1	0	0	120000	0	120000	1	0
P09234_RU1C_HUMAN	SNRPC	U1 small nuclear ribonucleoprotein C OS=Homo sapiens GN=SNRPC PE=1 SV=1	17.38	1	1	0	0	32000	0	32000	1	0
P30084_ECHM_HUMAN	ECHS1	Enoyl-CoA hydratase, mitochondrial OS=Homo sapiens GN=ECHS1 PE=1 SV=4	31.37	1	1	0	0	26000	0	26000	1	0
Q8N5C6_SRBD1_HUMAN	SRBD1	S1 RNA-binding domain-containing protein 1 OS=Homo sapiens GN=SRBD1 PE=1 SV=2	111.71	1	1	0	0	6100	0	6100	1	0
O75477_ERLN1_HUMAN	ERLIN1	Erlin-1 OS=Homo sapiens GN=ERLIN1 PE=1 SV=1	38.9	1	1	0	0	150000	0	150000	1	0
O00566_MPP10_HUMAN	MPHOSPH10	U3 small nucleolar ribonucleoprotein protein MPP10 OS=Homo sapiens GN=MPHOSPH10 PE=1 SV=2	78.82	1	1	0	0	4000	0	4000	1	0
P51114_FXR1_HUMAN	FXR1	Fragile X mental retardation syndrome-related protein 1 OS=Homo sapiens GN=FXR1 PE=1 SV=3	69.68	1	1	0	0	88000	0	88000	1	0
A6NHL2_TBAL3_HUMAN	TUBAL3	Tubulin alpha chain-like 3 OS=Homo sapiens GN=TUBAL3 PE=1 SV=2	49.88	1	1	0	0	53000	0	53000	1	0
P51571_SSRD_HUMAN	SSR4	Translocon-associated protein subunit delta OS=Homo sapiens GN=SSR4 PE=1 SV=1	18.99	1	1	0	0	39000	0	39000	1	0
Q9Y5A9_YTHD2_HUMAN	YTHDF2	YTH domain-containing family protein 2 OS=Homo sapiens GN=YTHDF2 PE=1 SV=2	62.3	1	1	0	0	53000	0	53000	1	0
P42357_HUTH_HUMAN	HAL	Histidine ammonia-lyase OS=Homo sapiens GN=HAL PE=1 SV=1	72.65	1	1	0	0	48000	0	48000	1	0
O00567_NOP56_HUMAN	NOP56	Nucleolar protein 56 OS=Homo sapiens GN=NOP56 PE=1 SV=4	66.01	1	1	0	0	42000	0	42000	1	0
O60884_DNJA2_HUMAN	DNAJA2	DnaJ homolog subfamily A member 2 OS=Homo sapiens GN=DNAJA2 PE=1 SV=1	45.72	1	1	0	0	9900	0	9900	1	0
Q13616_CUL1_HUMAN	CUL1	Cullin-1 OS=Homo sapiens GN=CUL1 PE=1 SV=2	89.62	1	1	0	0	5200	0	5200	1	0
Q9H9L3_I20L2_HUMAN	ISG20L2	Interferon-stimulated 20 kDa exonuclease-like 2 OS=Homo sapiens GN=ISG20L2 PE=1 SV=1	39.13	1	1	0	0	39000	0	39000	1	0
E7EX90_E7EX90_HUMAN	DCTN1	Dynactin subunit 1 OS=Homo sapiens GN=DCTN1 PE=1 SV=1	139.01	1	1	0	0	5800	0	5800	1	0
P14625_ENPL_HUMAN	HSP90B1	Endoplasmin OS=Homo sapiens GN=HSP90B1 PE=1 SV=1	92.41	1	1	0	0	50000	0	50000	1	0
P31153_METK2_HUMAN	MAT2A	S-adenosylmethionine synthase isoform type-2 OS=Homo sapiens GN=MAT2A PE=1 SV=1	43.63	1	1	0	0	110000	0	110000	1	0
Q8N2G6_ZCH24_HUMAN	ZCCHC24	Zinc finger CCHC domain-containing protein 24 OS=Homo sapiens GN=ZCCHC24 PE=1 SV=1	26.94	1	1	0	0	7800	0	7800	1	0
Q9NP64_NO40_HUMAN	ZCCHC17	Nucleolar protein of 40 kDa OS=Homo sapiens GN=ZCCHC17 PE=1 SV=1	27.55	1	1	0	0	10000	0	10000	1	0
O60502_OGA_HUMAN	MGEA5	Protein O-GlcNAcase OS=Homo sapiens GN=MGEA5 PE=1 SV=2	102.85	1	1	0	0	5300	0	5300	1	0
Q2M1K9_ZN423_HUMAN	ZNF423	Zinc finger protein 423 OS=Homo sapiens GN=ZNF423 PE=1 SV=1	144.51	1	1	0	0	82000	0	82000	1	0
P62333_PRS10_HUMAN	PSMC6	26S protease regulatory subunit 10B OS=Homo sapiens GN=PSMC6 PE=1 SV=1	44.15	1	1	0	0	51000	0	51000	1	0
P05161_ISG15_HUMAN	ISG15	Ubiquitin-like protein ISG15 OS=Homo sapiens GN=ISG15 PE=1 SV=5	17.88	1	1	0	0	27000	0	27000	1	0
P83916_CBX1_HUMAN	CBX1	Chromobox protein homolog 1 OS=Homo sapiens GN=CBX1 PE=1 SV=1	21.4	1	1	0	0	26000	0	26000	1	0
P40123_CAP2_HUMAN	CAP2	Adenylyl cyclase-associated protein 2 OS=Homo sapiens GN=CAP2 PE=1 SV=1	52.79	1	1	0	0	49000	0	49000	1	0
P0DME0_SETLP_HUMAN	SETSIP	Protein SETSIP OS=Homo sapiens GN=SETSIP PE=1 SV=1	34.86	1	1	0	0	43000	0	43000	1	0
Q8WXI7_MUC16_HUMAN	MUC16	Mucin-16 OS=Homo sapiens GN=MUC16 PE=1 SV=2	2353.11	1	1	0	0	100000	0	100000	1	0
Q9Y3D8_KAD6_HUMAN	AK6	Adenylate kinase isoenzyme 6 OS=Homo sapiens GN=AK6 PE=1 SV=1	20.05	1	1	0	0	15000	0	15000	1	0
Q9NWT8_AKIP_HUMAN	AURKAIP1	Aurora kinase A-interacting protein OS=Homo sapiens GN=AURKAIP1 PE=1 SV=1	22.34	1	1	0	0	94000	0	94000	1	0
Q8N9M1_CS047_HUMAN	C19orf47	Uncharacterized protein C19orf47 OS=Homo sapiens GN=C19orf47 PE=1 SV=1	44.72	1	1	0	0	58000	0	58000	1	0
Q9UHA3_RLP24_HUMAN	RSL24D1	Probable ribosome biogenesis protein RLP24 OS=Homo sapiens GN=RSL24D1 PE=1 SV=1	19.61	1	1	0	0	120000	0	120000	1	0
Q07065_CKAP4_HUMAN	CKAP4	Cytoskeleton-associated protein 4 OS=Homo sapiens GN=CKAP4 PE=1 SV=2	65.98	1	1	0	0	39000	0	39000	1	0
O95684_FR1OP_HUMAN	FGFR1OP	FGFR1 oncogene partner OS=Homo sapiens GN=FGFR1OP PE=1 SV=1	43.04	1	1	0	0	41000	0	41000	1	0
Q13472_TOP3A_HUMAN	TOP3A	DNA topoisomerase 3-alpha OS=Homo sapiens GN=TOP3A PE=1 SV=1	112.3	1	1	0	0	47000	0	47000	1	0
Q8WVV4_POF1B_HUMAN	POF1B	Protein POF1B OS=Homo sapiens GN=POF1B PE=1 SV=3	68.02	1	1	0	0	44000	0	44000	1	0
Q9HAZ1_CLK4_HUMAN	CLK4	Dual specificity protein kinase CLK4 OS=Homo sapiens GN=CLK4 PE=1 SV=1	57.46	1	1	0	0	45000	0	45000	1	0
Q02338_BDH_HUMAN	BDH1	D-beta-hydroxybutyrate dehydrogenase, mitochondrial OS=Homo sapiens GN=BDH1 PE=1 SV=3	38.13	1	1	0	0	33000	0	33000	1	0
P33993_MCM7_HUMAN	MCM7	DNA replication licensing factor MCM7 OS=Homo sapiens GN=MCM7 PE=1 SV=4	81.26	1	1	0	0	5400	0	5400	1	0
Q9Y5T5_UBP16_HUMAN	USP16	Ubiquitin carboxyl-terminal hydrolase 16 OS=Homo sapiens GN=USP16 PE=1 SV=1	93.51	1	1	0	0	6600	0	6600	1	0
O95777_LSM8_HUMAN	LSM8	U6 snRNA-associated Sm-like protein LSm8 OS=Homo sapiens GN=LSM8 PE=1 SV=3	10.4	1	1	0	0	39000	0	39000	1	0
O00264_PGRC1_HUMAN	PGRMC1	Membrane-associated progesterone receptor component 1 OS=Homo sapiens GN=PGRMC1 PE=1 SV=3	21.66	1	1	0	0	3100	0	3100	1	0
Q6PGP7_TTC37_HUMAN	TTC37	Tetratricopeptide repeat protein 37 OS=Homo sapiens GN=TTC37 PE=1 SV=1	175.37	1	1	0	0	3300	0	3300	1	0
Q14331_FRG1_HUMAN	FRG1	Protein FRG1 OS=Homo sapiens GN=FRG1 PE=1 SV=1	29.15	1	1	0	0	21000	0	21000	1	0
Q9ULW3_ABT1_HUMAN	ABT1	Activator of basal transcription 1 OS=Homo sapiens GN=ABT1 PE=1 SV=1	31.06	1	1	0	0	43000	0	43000	1	0
Q9UBB9_TFP11_HUMAN	TFIP11	Tuftelin-interacting protein 11 OS=Homo sapiens GN=TFIP11 PE=1 SV=1	96.76	1	1	0	0	18000	0	18000	1	0
B7Z645_B7Z645_HUMAN	SYNCRIP	Heterogeneous nuclear ribonucleoprotein Q OS=Homo sapiens GN=SYNCRIP PE=1 SV=1	52.01	1	1	0	0	340000	0	340000	1	0
Q9Y4Z0_LSM4_HUMAN	LSM4	U6 snRNA-associated Sm-like protein LSm4 OS=Homo sapiens GN=LSM4 PE=1 SV=1	15.34	1	1	0	0	110000	0	110000	1	0
O60942_MCE1_HUMAN	RNGTT	mRNA-capping enzyme OS=Homo sapiens GN=RNGTT PE=1 SV=1	68.51	1	1	0	0	65000	0	65000	1	0
P17980_PRS6A_HUMAN	PSMC3	26S protease regulatory subunit 6A OS=Homo sapiens GN=PSMC3 PE=1 SV=3	49.17	1	1	0	0	59000	0	59000	1	0
Q9H4Z2_ZN335_HUMAN	ZNF335	Zinc finger protein 335 OS=Homo sapiens GN=ZNF335 PE=1 SV=1	144.8	1	1	0	0	10000	0	10000	1	0
P04843_RPN1_HUMAN	RPN1	Dolichyl-diphosphooligosaccharide--protein glycosyltransferase subunit 1 OS=Homo sapiens GN=RPN1 PE=1 SV=1	68.53	1	1	0	0	47000	0	47000	1	0
Q6ZRV2_FA83H_HUMAN	FAM83H	Protein FAM83H OS=Homo sapiens GN=FAM83H PE=1 SV=3	127.04	1	1	0	0	2500	0	2500	1	0
Q4U2R6_RM51_HUMAN	MRPL51	39S ribosomal protein L51, mitochondrial OS=Homo sapiens GN=MRPL51 PE=1 SV=1	15.09	1	1	0	0	8700	0	8700	1	0
Q15843_NEDD8_HUMAN	NEDD8	NEDD8 OS=Homo sapiens GN=NEDD8 PE=1 SV=1	9.07	1	1	0	0	41000	0	41000	1	0
Q504Q3_PAN2_HUMAN	PAN2	PAB-dependent poly(A)-specific ribonuclease subunit PAN2 OS=Homo sapiens GN=PAN2 PE=1 SV=3	135.28	1	1	0	0	4100	0	4100	1	0
Q13619_CUL4A_HUMAN	CUL4A	Cullin-4A OS=Homo sapiens GN=CUL4A PE=1 SV=3	87.62	1	1	0	0	3900	0	3900	1	0
G3V5Y6_G3V5Y6_HUMAN	PRKCH	Protein kinase C eta type (Fragment) OS=Homo sapiens GN=PRKCH PE=1 SV=1	16.56	1	1	0	0	310000	0	310000	1	0
Q14157_UBP2L_HUMAN	UBAP2L	Ubiquitin-associated protein 2-like OS=Homo sapiens GN=UBAP2L PE=1 SV=2	114.47	1	1	0	0	9400	0	9400	1	0
P55769_NH2L1_HUMAN	NHP2L1	NHP2-like protein 1 OS=Homo sapiens GN=NHP2L1 PE=1 SV=3	14.16	1	1	0	0	51000	0	51000	1	0
O43432_IF4G3_HUMAN	EIF4G3	Eukaryotic translation initiation factor 4 gamma 3 OS=Homo sapiens GN=EIF4G3 PE=1 SV=2	176.54	1	1	0	0	5000	0	5000	1	0
Q86VP6_CAND1_HUMAN	CAND1	Cullin-associated NEDD8-dissociated protein 1 OS=Homo sapiens GN=CAND1 PE=1 SV=2	136.29	1	1	0	0	3300	0	3300	1	0
P01834_IGKC_HUMAN	IGKC	Ig kappa chain C region OS=Homo sapiens GN=IGKC PE=1 SV=1	11.6	1	1	0	0	39000	0	39000	1	0
Q96EL3_RM53_HUMAN	MRPL53	39S ribosomal protein L53, mitochondrial OS=Homo sapiens GN=MRPL53 PE=1 SV=1	12.1	1	1	0	0	52000	0	52000	1	0
Q9H814_PHAX_HUMAN	PHAX	Phosphorylated adapter RNA export protein OS=Homo sapiens GN=PHAX PE=1 SV=1	44.38	1	1	0	0	96000	0	96000	1	0
Q14694_UBP10_HUMAN	USP10	Ubiquitin carboxyl-terminal hydrolase 10 OS=Homo sapiens GN=USP10 PE=1 SV=2	87.08	1	1	0	0	4300	0	4300	1	0
P35749_MYH11_HUMAN	MYH11	Myosin-11 OS=Homo sapiens GN=MYH11 PE=1 SV=3	227.2	1	1	0	0	1400	0	1400	1	0
P62310_LSM3_HUMAN	LSM3	U6 snRNA-associated Sm-like protein LSm3 OS=Homo sapiens GN=LSM3 PE=1 SV=2	11.84	1	1	0	0	160000	0	160000	1	0
Q96DV4_RM38_HUMAN	MRPL38	39S ribosomal protein L38, mitochondrial OS=Homo sapiens GN=MRPL38 PE=1 SV=2	44.57	1	1	0	0	70000	0	70000	1	0
O75179_ANR17_HUMAN	ANKRD17	Ankyrin repeat domain-containing protein 17 OS=Homo sapiens GN=ANKRD17 PE=1 SV=3	274.09	1	1	0	0	11000	0	11000	1	0
P62273_RS29_HUMAN	RPS29	40S ribosomal protein S29 OS=Homo sapiens GN=RPS29 PE=1 SV=2	6.67	1	1	0	0	130000	0	130000	1	0
O14776_TCRG1_HUMAN	TCERG1	Transcription elongation regulator 1 OS=Homo sapiens GN=TCERG1 PE=1 SV=2	123.82	1	1	0	0	55000	0	55000	1	0
O95707_RPP29_HUMAN	POP4	Ribonuclease P protein subunit p29 OS=Homo sapiens GN=POP4 PE=1 SV=2	25.41	1	1	0	0	13000	0	13000	1	0
Q14680_MELK_HUMAN	MELK	Maternal embryonic leucine zipper kinase OS=Homo sapiens GN=MELK PE=1 SV=3	74.59	1	1	0	0	5300	0	5300	1	0
Q9UJW0_DCTN4_HUMAN	DCTN4	Dynactin subunit 4 OS=Homo sapiens GN=DCTN4 PE=1 SV=1	52.3	1	1	0	0	130000	0	130000	1	0
Q9BVC6_TM109_HUMAN	TMEM109	Transmembrane protein 109 OS=Homo sapiens GN=TMEM109 PE=1 SV=1	26.19	1	1	0	0	18000	0	18000	1	0
H7BXP1_H7BXP1_HUMAN	NKIRAS2	NF-kappa-B inhibitor-interacting Ras-like protein 2 OS=Homo sapiens GN=NKIRAS2 PE=1 SV=1	25.71	1	1	0	0	1400000	0	1400000	1	0
A6ND36_FA83G_HUMAN	FAM83G	Protein FAM83G OS=Homo sapiens GN=FAM83G PE=1 SV=2	90.78	1	1	0	0	98000	0	98000	1	0
O43422_P52K_HUMAN	PRKRIR	52 kDa repressor of the inhibitor of the protein kinase OS=Homo sapiens GN=PRKRIR PE=1 SV=2	87.65	1	1	0	0	140000	0	140000	1	0
Q13428_TCOF_HUMAN	TCOF1	Treacle protein OS=Homo sapiens GN=TCOF1 PE=1 SV=3	152.02	1	1	0	0	14000	0	14000	1	0
P07197_NFM_HUMAN	NEFM	Neurofilament medium polypeptide OS=Homo sapiens GN=NEFM PE=1 SV=3	102.41	1	1	0	0	19000	0	19000	1	0
Q8NG31_CASC5_HUMAN	CASC5	Protein CASC5 OS=Homo sapiens GN=CASC5 PE=1 SV=3	265.22	1	1	0	0	8600	0	8600	1	0
Q01469_FABP5_HUMAN	FABP5	Fatty acid-binding protein, epidermal OS=Homo sapiens GN=FABP5 PE=1 SV=3	15.15	1	1	0	0	1100000	0	1100000	1	0
Q14566_MCM6_HUMAN	MCM6	DNA replication licensing factor MCM6 OS=Homo sapiens GN=MCM6 PE=1 SV=1	92.83	1	1	0	0	6500000	0	6500000	1	0
Q9Y2L6_FRM4B_HUMAN	FRMD4B	FERM domain-containing protein 4B OS=Homo sapiens GN=FRMD4B PE=1 SV=4	117.97	1	1	0	0	80000	0	80000	1	0
S4R441_S4R441_HUMAN	TMEM80	Transmembrane protein 80 (Fragment) OS=Homo sapiens GN=TMEM80 PE=4 SV=1	10.56	1	1	0	0	110000	0	110000	1	0
P53999_TCP4_HUMAN	SUB1	Activated RNA polymerase II transcriptional coactivator p15 OS=Homo sapiens GN=SUB1 PE=1 SV=3	14.39	1	1	0	0	12000	0	12000	1	0
Q8IUX4_ABC3F_HUMAN	APOBEC3F	DNA dC->dU-editing enzyme APOBEC-3F OS=Homo sapiens GN=APOBEC3F PE=1 SV=3	44.99	1	1	0	0	57000	0	57000	1	0
Q5VU43_MYOME_HUMAN	PDE4DIP	Myomegalin OS=Homo sapiens GN=PDE4DIP PE=1 SV=1	264.92	1	1	0	0	3300	0	3300	1	0
Q96EY1_DNJA3_HUMAN	DNAJA3	DnaJ homolog subfamily A member 3, mitochondrial OS=Homo sapiens GN=DNAJA3 PE=1 SV=2	52.46	1	1	0	0	130000	0	130000	1	0
H7BXC5_H7BXC5_HUMAN	FAM135A	Protein FAM135A OS=Homo sapiens GN=FAM135A PE=4 SV=1	16.78	1	1	0	0	44000	0	44000	1	0
P35998_PRS7_HUMAN	PSMC2	26S protease regulatory subunit 7 OS=Homo sapiens GN=PSMC2 PE=1 SV=3	48.6	1	1	0	0	63000	0	63000	1	0
B4DYI2_S31C2_HUMAN	SPATA31C2	Spermatogenesis-associated protein 31C2 OS=Homo sapiens GN=SPATA31C2 PE=2 SV=2	124.35	1	1	0	0	86000	0	86000	1	0
A6NJL1_ZSA5B_HUMAN	ZSCAN5B	Zinc finger and SCAN domain-containing protein 5B OS=Homo sapiens GN=ZSCAN5B PE=2 SV=1	55.79	1	1	0	0	38000	0	38000	1	0
H7C079_H7C079_HUMAN	TIAM1	T-lymphoma invasion and metastasis-inducing protein 1 (Fragment) OS=Homo sapiens GN=TIAM1 PE=1 SV=1	14.69	1	1	0	0	650000	0	650000	1	0
PA_virus			82.54	1	1	0	0	2400	0	2400	1	0
Q14145_KEAP1_HUMAN	KEAP1	Kelch-like ECH-associated protein 1 OS=Homo sapiens GN=KEAP1 PE=1 SV=2	69.62	1	1	0	0	30000	0	30000	1	0
Q9UGI8_TES_HUMAN	TES	Testin OS=Homo sapiens GN=TES PE=1 SV=1	47.96	1	1	0	0	1000	0	1000	1	0
Q9BRP8_WIBG_HUMAN	WIBG	Partner of Y14 and mago OS=Homo sapiens GN=WIBG PE=1 SV=1	22.64	1	1	0	0	2100	0	2100	1	0
Q8N998_CCD89_HUMAN	CCDC89	Coiled-coil domain-containing protein 89 OS=Homo sapiens GN=CCDC89 PE=2 SV=1	43.78	1	1	0	0	3600	0	3600	1	0
O00507_USP9Y_HUMAN	USP9Y	Probable ubiquitin carboxyl-terminal hydrolase FAF-Y OS=Homo sapiens GN=USP9Y PE=2 SV=2	290.89	1	1	0	0	43000	0	43000	1	0
Q9NVN3_RIC8B_HUMAN	RIC8B	Synembryn-B OS=Homo sapiens GN=RIC8B PE=1 SV=2	58.79	1	1	0	0	200000	0	200000	1	0
Q16720_AT2B3_HUMAN	ATP2B3	Plasma membrane calcium-transporting ATPase 3 OS=Homo sapiens GN=ATP2B3 PE=1 SV=3	134.11	1	1	0	0	1300	0	1300	1	0
A0A0C4DFZ9_A0A0C4DFZ9_HUMAN	PAN3	PAB-dependent poly(A)-specific ribonuclease subunit PAN3 OS=Homo sapiens GN=PAN3 PE=4 SV=1	75.92	1	1	0	0	18000	0	18000	1	0
Q92843_B2CL2_HUMAN	BCL2L2	Bcl-2-like protein 2 OS=Homo sapiens GN=BCL2L2 PE=1 SV=2	20.73	1	1	0	0	18000	0	18000	1	0
Q9NRR4_RNC_HUMAN	DROSHA	Ribonuclease 3 OS=Homo sapiens GN=DROSHA PE=1 SV=2	159.21	1	1	0	0	9600	0	9600	1	0
O43597_SPY2_HUMAN	SPRY2	Protein sprouty homolog 2 OS=Homo sapiens GN=SPRY2 PE=1 SV=1	34.67	1	1	0	0	51000	0	51000	1	0
Q96N76_HUTU_HUMAN	UROC1	Urocanate hydratase OS=Homo sapiens GN=UROC1 PE=1 SV=1	74.78	1	1	0	0	120000	0	120000	1	0
Q9NRW3_ABC3C_HUMAN	APOBEC3C	DNA dC->dU-editing enzyme APOBEC-3C OS=Homo sapiens GN=APOBEC3C PE=1 SV=2	22.81	1	1	0	0	19000	0	19000	1	0
H7C2J3_H7C2J3_HUMAN	RMDN2	Regulator of microtubule dynamics protein 2 (Fragment) OS=Homo sapiens GN=RMDN2 PE=1 SV=1	17.4	1	1	0	0	9300	0	9300	1	0
Q9NUJ1_ABHDA_HUMAN	ABHD10	Mycophenolic acid acyl-glucuronide esterase, mitochondrial OS=Homo sapiens GN=ABHD10 PE=1 SV=1	33.91	1	1	0	0	13000	0	13000	1	0
O95025_SEM3D_HUMAN	SEMA3D	Semaphorin-3D OS=Homo sapiens GN=SEMA3D PE=2 SV=2	89.59	1	1	0	0	66000	0	66000	1	0
A0A0A0MSN6_A0A0A0MSN6_HUMAN	AFTPH	Aftiphilin OS=Homo sapiens GN=AFTPH PE=1 SV=1	14.98	1	1	0	0	11000	0	11000	1	0
Q8IWT3_CUL9_HUMAN	CUL9	Cullin-9 OS=Homo sapiens GN=CUL9 PE=1 SV=2	281.05	1	1	0	0	910	0	910	1	0
V9GYR7_V9GYR7_HUMAN	APBB1	Amyloid beta A4 precursor protein-binding family B member 1 OS=Homo sapiens GN=APBB1 PE=1 SV=1	25.71	1	1	0	0	440000	0	440000	1	0
Q9H8X2_IPPK_HUMAN	IPPK	Inositol-pentakisphosphate 2-kinase OS=Homo sapiens GN=IPPK PE=1 SV=1	55.98	1	1	0	0	25000	0	25000	1	0
P29122_PCSK6_HUMAN	PCSK6	Proprotein convertase subtilisin/kexin type 6 OS=Homo sapiens GN=PCSK6 PE=1 SV=1	106.35	1	1	0	0	8200	0	8200	1	0
Q9UPV0_CE164_HUMAN	CEP164	Centrosomal protein of 164 kDa OS=Homo sapiens GN=CEP164 PE=1 SV=3	164.21	1	1	0	0	42000	0	42000	1	0
H7C577_H7C577_HUMAN	SLC33A1	Acetyl-coenzyme A transporter 1 (Fragment) OS=Homo sapiens GN=SLC33A1 PE=1 SV=1	20.4	1	1	0	0	50000	0	50000	1	0
Q9NX46_ARHL2_HUMAN	ADPRHL2	Poly(ADP-ribose) glycohydrolase ARH3 OS=Homo sapiens GN=ADPRHL2 PE=1 SV=1	38.92	1	1	0	0	35000	0	35000	1	0
Q96F10_SAT2_HUMAN	SAT2	Diamine acetyltransferase 2 OS=Homo sapiens GN=SAT2 PE=1 SV=1	19.14	1	1	0	0	59000	0	59000	1	0
Q6P2E9_EDC4_HUMAN	EDC4	Enhancer of mRNA-decapping protein 4 OS=Homo sapiens GN=EDC4 PE=1 SV=1	151.57	1	1	0	0	6300	0	6300	1	0
O60312_AT10A_HUMAN	ATP10A	Probable phospholipid-transporting ATPase VA OS=Homo sapiens GN=ATP10A PE=2 SV=2	167.58	1	1	0	0	77000	0	77000	1	0
Q6UX04_CWC27_HUMAN	CWC27	Peptidyl-prolyl cis-trans isomerase CWC27 homolog OS=Homo sapiens GN=CWC27 PE=1 SV=1	53.81	1	1	0	0	67000	0	67000	1	0
Q6ZQQ6_WDR87_HUMAN	WDR87	WD repeat-containing protein 87 OS=Homo sapiens GN=WDR87 PE=1 SV=3	332.97	1	1	0	0	37000	0	37000	1	0
Q9NP85_PODO_HUMAN	NPHS2	Podocin OS=Homo sapiens GN=NPHS2 PE=1 SV=1	42.17	1	1	0	0	53000	0	53000	1	0
Q658N2_WSCD1_HUMAN	WSCD1	WSC domain-containing protein 1 OS=Homo sapiens GN=WSCD1 PE=2 SV=1	65.65	1	1	0	0	14000	0	14000	1	0
O00555_CAC1A_HUMAN	CACNA1A	Voltage-dependent P/Q-type calcium channel subunit alpha-1A OS=Homo sapiens GN=CACNA1A PE=1 SV=2	282.19	1	1	0	0	5200	0	5200	1	0
Q9C0F1_CEP44_HUMAN	CEP44	Centrosomal protein of 44 kDa OS=Homo sapiens GN=CEP44 PE=1 SV=2	44.11	1	1	0	0	52000	0	52000	1	0
Q9BV38_WDR18_HUMAN	WDR18	WD repeat-containing protein 18 OS=Homo sapiens GN=WDR18 PE=1 SV=2	47.38	1	1	0	0	54000	0	54000	1	0
Q9HAZ2_PRD16_HUMAN	PRDM16	PR domain zinc finger protein 16 OS=Homo sapiens GN=PRDM16 PE=1 SV=3	140.16	1	1	0	0	7400	0	7400	1	0
Q02218_ODO1_HUMAN	OGDH	2-oxoglutarate dehydrogenase, mitochondrial OS=Homo sapiens GN=OGDH PE=1 SV=3	115.86	1	1	0	0	2100	0	2100	1	0
P62861_RS30_HUMAN	FAU	40S ribosomal protein S30 OS=Homo sapiens GN=FAU PE=1 SV=1	6.64	1	1	0	0	6000	0	6000	1	0
V9GZ50_V9GZ50_HUMAN	AKAP8L	A kinase (PRKA) anchor protein 8-like, isoform CRA_c OS=Homo sapiens GN=AKAP8L PE=1 SV=1	47.31	1	1	0	0	1800	0	1800	1	0
Q96QE5_TEFM_HUMAN	TEFM	Transcription elongation factor, mitochondrial OS=Homo sapiens GN=TEFM PE=1 SV=1	41.65	1	1	0	0	1600	0	1600	1	0
Q15906_VPS72_HUMAN	VPS72	Vacuolar protein sorting-associated protein 72 homolog OS=Homo sapiens GN=VPS72 PE=1 SV=1	40.57	1	1	0	0	22000	0	22000	1	0
P07451_CAH3_HUMAN	CA3	Carbonic anhydrase 3 OS=Homo sapiens GN=CA3 PE=1 SV=3	29.54	1	1	0	0	8900	0	8900	1	0
Q5C9Z4_NOM1_HUMAN	NOM1	Nucleolar MIF4G domain-containing protein 1 OS=Homo sapiens GN=NOM1 PE=1 SV=1	96.2	1	1	0	0	3400	0	3400	1	0
Q86X67_NUD13_HUMAN	NUDT13	Nucleoside diphosphate-linked moiety X motif 13 OS=Homo sapiens GN=NUDT13 PE=2 SV=3	39.66	1	1	0	0	1700000	0	1700000	1	0
P11230_ACHB_HUMAN	CHRNB1	Acetylcholine receptor subunit beta OS=Homo sapiens GN=CHRNB1 PE=1 SV=3	56.66	1	1	0	0	48000	0	48000	1	0
F2Z2E0_F2Z2E0_HUMAN	DDO	D-aspartate oxidase OS=Homo sapiens GN=DDO PE=1 SV=1	12.45	1	1	0	0	3800	0	3800	1	0
Q5SYB0_FRPD1_HUMAN	FRMPD1	FERM and PDZ domain-containing protein 1 OS=Homo sapiens GN=FRMPD1 PE=1 SV=1	173.33	1	1	0	0	7100	0	7100	1	0
E7EW00_E7EW00_HUMAN	U2SURP	U2 snRNP-associated SURP motif-containing protein OS=Homo sapiens GN=U2SURP PE=1 SV=1	47.9	1	1	0	0	14000	0	14000	1	0
Q6EKJ0_GTD2B_HUMAN	GTF2IRD2B	General transcription factor II-I repeat domain-containing protein 2B OS=Homo sapiens GN=GTF2IRD2B PE=1 SV=1	107.16	1	1	0	0	54000	0	54000	1	0
Q5I0G3_MDH1B_HUMAN	MDH1B	Putative malate dehydrogenase 1B OS=Homo sapiens GN=MDH1B PE=2 SV=1	58.61	1	1	0	0	69000	0	69000	1	0
H7C0K1_H7C0K1_HUMAN	CNOT10	CCR4-NOT transcription complex subunit 10 (Fragment) OS=Homo sapiens GN=CNOT10 PE=1 SV=1	24.72	1	1	0	0	170000	0	170000	1	0
P07814_SYEP_HUMAN	EPRS	Bifunctional glutamate/proline--tRNA ligase OS=Homo sapiens GN=EPRS PE=1 SV=5	170.48	0	0	15	18	0	370000	370000	0	1
Q5UIP0_RIF1_HUMAN	RIF1	Telomere-associated protein RIF1 OS=Homo sapiens GN=RIF1 PE=1 SV=2	274.29	0	0	11	11	0	110000	110000	0	1
Q9UPN9_TRI33_HUMAN	TRIM33	E3 ubiquitin-protein ligase TRIM33 OS=Homo sapiens GN=TRIM33 PE=1 SV=3	122.46	0	0	9	9	0	230000	230000	0	1
Q7LBC6_KDM3B_HUMAN	KDM3B	Lysine-specific demethylase 3B OS=Homo sapiens GN=KDM3B PE=1 SV=2	191.46	0	0	7	7	0	190000	190000	0	1
Q96N67_DOCK7_HUMAN	DOCK7	Dedicator of cytokinesis protein 7 OS=Homo sapiens GN=DOCK7 PE=1 SV=4	242.41	0	0	7	7	0	59000	59000	0	1
P22061_PIMT_HUMAN	PCMT1	Protein-L-isoaspartate(D-aspartate) O-methyltransferase OS=Homo sapiens GN=PCMT1 PE=1 SV=4	24.62	0	0	6	7	0	110000	110000	0	1
P53985_MOT1_HUMAN	SLC16A1	Monocarboxylate transporter 1 OS=Homo sapiens GN=SLC16A1 PE=1 SV=3	53.91	0	0	6	6	0	170000	170000	0	1
Q12955_ANK3_HUMAN	ANK3	Ankyrin-3 OS=Homo sapiens GN=ANK3 PE=1 SV=3	480.11	0	0	5	13	0	1300000	1300000	0	1
O15060_ZBT39_HUMAN	ZBTB39	Zinc finger and BTB domain-containing protein 39 OS=Homo sapiens GN=ZBTB39 PE=2 SV=1	78.95	0	0	5	7	0	130000	130000	0	1
P78347_GTF2I_HUMAN	GTF2I	General transcription factor II-I OS=Homo sapiens GN=GTF2I PE=1 SV=2	112.35	0	0	5	6	0	150000	150000	0	1
Q9Y490_TLN1_HUMAN	TLN1	Talin-1 OS=Homo sapiens GN=TLN1 PE=1 SV=3	269.6	0	0	5	5	0	38000	38000	0	1
P53396_ACLY_HUMAN	ACLY	ATP-citrate synthase OS=Homo sapiens GN=ACLY PE=1 SV=3	120.76	0	0	5	5	0	73000	73000	0	1
P61758_PFD3_HUMAN	VBP1	Prefoldin subunit 3 OS=Homo sapiens GN=VBP1 PE=1 SV=3	22.64	0	0	5	5	0	52000	52000	0	1
Q8TEQ6_GEMI5_HUMAN	GEMIN5	Gem-associated protein 5 OS=Homo sapiens GN=GEMIN5 PE=1 SV=3	168.48	0	0	5	5	0	63000	63000	0	1
Q5VWN6_F208B_HUMAN	FAM208B	Protein FAM208B OS=Homo sapiens GN=FAM208B PE=1 SV=1	268.68	0	0	5	5	0	37000	37000	0	1
P42167_LAP2B_HUMAN	TMPO	Lamina-associated polypeptide 2, isoforms beta/gamma OS=Homo sapiens GN=TMPO PE=1 SV=2	50.64	0	0	4	5	0	440000	440000	0	1
Q13438_OS9_HUMAN	OS9	Protein OS-9 OS=Homo sapiens GN=OS9 PE=1 SV=1	75.51	0	0	4	5	0	66000	66000	0	1
O75175_CNOT3_HUMAN	CNOT3	CCR4-NOT transcription complex subunit 3 OS=Homo sapiens GN=CNOT3 PE=1 SV=1	81.82	0	0	4	5	0	100000	100000	0	1
Q6P3W7_SCYL2_HUMAN	SCYL2	SCY1-like protein 2 OS=Homo sapiens GN=SCYL2 PE=1 SV=1	103.64	0	0	4	4	0	90000	90000	0	1
P49321_NASP_HUMAN	NASP	Nuclear autoantigenic sperm protein OS=Homo sapiens GN=NASP PE=1 SV=2	85.19	0	0	4	4	0	40000	40000	0	1
P30044_PRDX5_HUMAN	PRDX5	Peroxiredoxin-5, mitochondrial OS=Homo sapiens GN=PRDX5 PE=1 SV=4	22.07	0	0	4	4	0	81000	81000	0	1
O00203_AP3B1_HUMAN	AP3B1	AP-3 complex subunit beta-1 OS=Homo sapiens GN=AP3B1 PE=1 SV=3	121.24	0	0	4	4	0	48000	48000	0	1
Q9Y314_NOSIP_HUMAN	NOSIP	Nitric oxide synthase-interacting protein OS=Homo sapiens GN=NOSIP PE=1 SV=1	33.15	0	0	4	4	0	35000	35000	0	1
P04844_RPN2_HUMAN	RPN2	Dolichyl-diphosphooligosaccharide--protein glycosyltransferase subunit 2 OS=Homo sapiens GN=RPN2 PE=1 SV=3	69.24	0	0	4	4	0	21000	21000	0	1
P35658_NU214_HUMAN	NUP214	Nuclear pore complex protein Nup214 OS=Homo sapiens GN=NUP214 PE=1 SV=2	213.49	0	0	4	4	0	28000	28000	0	1
O94887_FARP2_HUMAN	FARP2	FERM, RhoGEF and pleckstrin domain-containing protein 2 OS=Homo sapiens GN=FARP2 PE=1 SV=3	119.81	0	0	3	4	0	27000	27000	0	1
Q96CX2_KCD12_HUMAN	KCTD12	BTB/POZ domain-containing protein KCTD12 OS=Homo sapiens GN=KCTD12 PE=1 SV=1	35.68	0	0	3	4	0	16000	16000	0	1
P09496_CLCA_HUMAN	CLTA	Clathrin light chain A OS=Homo sapiens GN=CLTA PE=1 SV=1	27.06	0	0	3	4	0	36000	36000	0	1
Q8IZU2_WDR17_HUMAN	WDR17	WD repeat-containing protein 17 OS=Homo sapiens GN=WDR17 PE=2 SV=2	147.61	0	0	3	4	0	20000	20000	0	1
E9PAV3_NACAM_HUMAN	NACA	Nascent polypeptide-associated complex subunit alpha, muscle-specific form OS=Homo sapiens GN=NACA PE=1 SV=1	205.29	0	0	3	3	0	41000	41000	0	1
P24666_PPAC_HUMAN	ACP1	Low molecular weight phosphotyrosine protein phosphatase OS=Homo sapiens GN=ACP1 PE=1 SV=3	18.03	0	0	3	3	0	64000	64000	0	1
Q3ZCQ8_TIM50_HUMAN	TIMM50	Mitochondrial import inner membrane translocase subunit TIM50 OS=Homo sapiens GN=TIMM50 PE=1 SV=2	39.62	0	0	3	3	0	24000	24000	0	1
Q96BD8_SKA1_HUMAN	SKA1	Spindle and kinetochore-associated protein 1 OS=Homo sapiens GN=SKA1 PE=1 SV=1	29.47	0	0	3	3	0	86000	86000	0	1
Q9UIV1_CNOT7_HUMAN	CNOT7	CCR4-NOT transcription complex subunit 7 OS=Homo sapiens GN=CNOT7 PE=1 SV=3	32.72	0	0	3	3	0	30000	30000	0	1
P60891_PRPS1_HUMAN	PRPS1	Ribose-phosphate pyrophosphokinase 1 OS=Homo sapiens GN=PRPS1 PE=1 SV=2	34.81	0	0	3	3	0	22000	22000	0	1
Q6ZN30_BNC2_HUMAN	BNC2	Zinc finger protein basonuclin-2 OS=Homo sapiens GN=BNC2 PE=1 SV=1	122.25	0	0	3	3	0	28000	28000	0	1
Q86XP3_DDX42_HUMAN	DDX42	ATP-dependent RNA helicase DDX42 OS=Homo sapiens GN=DDX42 PE=1 SV=1	102.91	0	0	3	3	0	27000	27000	0	1
Q13185_CBX3_HUMAN	CBX3	Chromobox protein homolog 3 OS=Homo sapiens GN=CBX3 PE=1 SV=4	20.8	0	0	3	3	0	71000	71000	0	1
O14983_AT2A1_HUMAN	ATP2A1	Sarcoplasmic/endoplasmic reticulum calcium ATPase 1 OS=Homo sapiens GN=ATP2A1 PE=1 SV=1	110.18	0	0	3	3	0	33000	33000	0	1
P25205_MCM3_HUMAN	MCM3	DNA replication licensing factor MCM3 OS=Homo sapiens GN=MCM3 PE=1 SV=3	90.92	0	0	3	3	0	39000	39000	0	1
P36969_GPX4_HUMAN	GPX4	Phospholipid hydroperoxide glutathione peroxidase, mitochondrial OS=Homo sapiens GN=GPX4 PE=1 SV=3	22.16	0	0	3	3	0	46000	46000	0	1
Q15181_IPYR_HUMAN	PPA1	Inorganic pyrophosphatase OS=Homo sapiens GN=PPA1 PE=1 SV=2	32.64	0	0	3	3	0	42000	42000	0	1
Q12904_AIMP1_HUMAN	AIMP1	Aminoacyl tRNA synthase complex-interacting multifunctional protein 1 OS=Homo sapiens GN=AIMP1 PE=1 SV=2	34.33	0	0	3	3	0	95000	95000	0	1
Q7Z7G8_VP13B_HUMAN	VPS13B	Vacuolar protein sorting-associated protein 13B OS=Homo sapiens GN=VPS13B PE=1 SV=2	448.38	0	0	3	3	0	21000	21000	0	1
P42858_HD_HUMAN	HTT	Huntingtin OS=Homo sapiens GN=HTT PE=1 SV=2	347.38	0	0	3	3	0	17000	17000	0	1
P14868_SYDC_HUMAN	DARS	Aspartate--tRNA ligase, cytoplasmic OS=Homo sapiens GN=DARS PE=1 SV=2	57.1	0	0	3	3	0	110000	110000	0	1
P47755_CAZA2_HUMAN	CAPZA2	F-actin-capping protein subunit alpha-2 OS=Homo sapiens GN=CAPZA2 PE=1 SV=3	32.93	0	0	3	3	0	21000	21000	0	1
P47897_SYQ_HUMAN	QARS	Glutamine--tRNA ligase OS=Homo sapiens GN=QARS PE=1 SV=1	87.74	0	0	3	3	0	55000	55000	0	1
O75947_ATP5H_HUMAN	ATP5H	ATP synthase subunit d, mitochondrial OS=Homo sapiens GN=ATP5H PE=1 SV=3	18.48	0	0	3	3	0	36000	36000	0	1
Q12830_BPTF_HUMAN	BPTF	Nucleosome-remodeling factor subunit BPTF OS=Homo sapiens GN=BPTF PE=1 SV=3	338.05	0	0	3	3	0	12000	12000	0	1
O95218_ZRAB2_HUMAN	ZRANB2	Zinc finger Ran-binding domain-containing protein 2 OS=Homo sapiens GN=ZRANB2 PE=1 SV=2	37.38	0	0	2	5	0	110000	110000	0	1
O43426_SYNJ1_HUMAN	SYNJ1	Synaptojanin-1 OS=Homo sapiens GN=SYNJ1 PE=1 SV=2	172.99	0	0	2	4	0	5500	5500	0	1
Q9BTV4_TMM43_HUMAN	TMEM43	Transmembrane protein 43 OS=Homo sapiens GN=TMEM43 PE=1 SV=1	44.85	0	0	2	3	0	290000	290000	0	1
P26640_SYVC_HUMAN	VARS	Valine--tRNA ligase OS=Homo sapiens GN=VARS PE=1 SV=4	140.39	0	0	2	3	0	29000	29000	0	1
Q13867_BLMH_HUMAN	BLMH	Bleomycin hydrolase OS=Homo sapiens GN=BLMH PE=1 SV=1	52.53	0	0	2	3	0	21000	21000	0	1
P25311_ZA2G_HUMAN	AZGP1	Zinc-alpha-2-glycoprotein OS=Homo sapiens GN=AZGP1 PE=1 SV=2	34.24	0	0	2	3	0	49000	49000	0	1
Q13347_EIF3I_HUMAN	EIF3I	Eukaryotic translation initiation factor 3 subunit I OS=Homo sapiens GN=EIF3I PE=1 SV=1	36.48	0	0	2	3	0	25000	25000	0	1
O75165_DJC13_HUMAN	DNAJC13	DnaJ homolog subfamily C member 13 OS=Homo sapiens GN=DNAJC13 PE=1 SV=5	254.25	0	0	2	3	0	4700	4700	0	1
Q15431_SYCP1_HUMAN	SYCP1	Synaptonemal complex protein 1 OS=Homo sapiens GN=SYCP1 PE=1 SV=2	114.12	0	0	2	3	0	15000	15000	0	1
Q9NX63_MIC19_HUMAN	CHCHD3	MICOS complex subunit MIC19 OS=Homo sapiens GN=CHCHD3 PE=1 SV=1	26.14	0	0	2	2	0	51000	51000	0	1
P61964_WDR5_HUMAN	WDR5	WD repeat-containing protein 5 OS=Homo sapiens GN=WDR5 PE=1 SV=1	36.57	0	0	2	2	0	46000	46000	0	1
O43488_ARK72_HUMAN	AKR7A2	Aflatoxin B1 aldehyde reductase member 2 OS=Homo sapiens GN=AKR7A2 PE=1 SV=3	39.56	0	0	2	2	0	13000	13000	0	1
Q16875_F263_HUMAN	PFKFB3	6-phosphofructo-2-kinase/fructose-2,6-bisphosphatase 3 OS=Homo sapiens GN=PFKFB3 PE=1 SV=1	59.57	0	0	2	2	0	330000	330000	0	1
Q66K74_MAP1S_HUMAN	MAP1S	Microtubule-associated protein 1S OS=Homo sapiens GN=MAP1S PE=1 SV=2	112.14	0	0	2	2	0	33000	33000	0	1
Q3BBV0_NBPF1_HUMAN	NBPF1	Neuroblastoma breakpoint family member 1 OS=Homo sapiens GN=NBPF1 PE=2 SV=1	139.26	0	0	2	2	0	22000	22000	0	1
Q6IAN0_DRS7B_HUMAN	DHRS7B	Dehydrogenase/reductase SDR family member 7B OS=Homo sapiens GN=DHRS7B PE=1 SV=2	35.1	0	0	2	2	0	12000	12000	0	1
Q8IX12_CCAR1_HUMAN	CCAR1	Cell division cycle and apoptosis regulator protein 1 OS=Homo sapiens GN=CCAR1 PE=1 SV=2	132.74	0	0	2	2	0	19000	19000	0	1
P33316_DUT_HUMAN	DUT	Deoxyuridine 5'-triphosphate nucleotidohydrolase, mitochondrial OS=Homo sapiens GN=DUT PE=1 SV=4	26.55	0	0	2	2	0	16000	16000	0	1
Q8WXF1_PSPC1_HUMAN	PSPC1	Paraspeckle component 1 OS=Homo sapiens GN=PSPC1 PE=1 SV=1	58.71	0	0	2	2	0	450000	450000	0	1
Q96K83_ZN521_HUMAN	ZNF521	Zinc finger protein 521 OS=Homo sapiens GN=ZNF521 PE=1 SV=1	147.77	0	0	2	2	0	22000	22000	0	1
Q5HYB6_Q5HYB6_HUMAN	DKFZp686J1372	Epididymis luminal protein 189 OS=Homo sapiens GN=DKFZp686J1372 PE=1 SV=1	27.16	0	0	2	2	0	8600	8600	0	1
Q7L5Y9_MAEA_HUMAN	MAEA	Macrophage erythroblast attacher OS=Homo sapiens GN=MAEA PE=1 SV=1	45.26	0	0	2	2	0	120000	120000	0	1
Q92922_SMRC1_HUMAN	SMARCC1	SWI/SNF complex subunit SMARCC1 OS=Homo sapiens GN=SMARCC1 PE=1 SV=3	122.79	0	0	2	2	0	11000	11000	0	1
Q02978_M2OM_HUMAN	SLC25A11	Mitochondrial 2-oxoglutarate/malate carrier protein OS=Homo sapiens GN=SLC25A11 PE=1 SV=3	34.04	0	0	2	2	0	22000	22000	0	1
O15047_SET1A_HUMAN	SETD1A	Histone-lysine N-methyltransferase SETD1A OS=Homo sapiens GN=SETD1A PE=1 SV=3	185.92	0	0	2	2	0	8800	8800	0	1
Q86UP2_KTN1_HUMAN	KTN1	Kinectin OS=Homo sapiens GN=KTN1 PE=1 SV=1	156.18	0	0	2	2	0	16000	16000	0	1
Q8IZT6_ASPM_HUMAN	ASPM	Abnormal spindle-like microcephaly-associated protein OS=Homo sapiens GN=ASPM PE=1 SV=2	409.54	0	0	2	2	0	14000	14000	0	1
Q9BSV6_SEN34_HUMAN	TSEN34	tRNA-splicing endonuclease subunit Sen34 OS=Homo sapiens GN=TSEN34 PE=1 SV=1	33.63	0	0	2	2	0	15000	15000	0	1
O14578_CTRO_HUMAN	CIT	Citron Rho-interacting kinase OS=Homo sapiens GN=CIT PE=1 SV=2	231.29	0	0	2	2	0	16000	16000	0	1
Q969R5_LMBL2_HUMAN	L3MBTL2	Lethal(3)malignant brain tumor-like protein 2 OS=Homo sapiens GN=L3MBTL2 PE=1 SV=1	79.06	0	0	2	2	0	25000	25000	0	1
Q9H936_GHC1_HUMAN	SLC25A22	Mitochondrial glutamate carrier 1 OS=Homo sapiens GN=SLC25A22 PE=1 SV=1	34.45	0	0	2	2	0	61000	61000	0	1
O43583_DENR_HUMAN	DENR	Density-regulated protein OS=Homo sapiens GN=DENR PE=1 SV=2	22.08	0	0	2	2	0	22000	22000	0	1
Q96RT7_GCP6_HUMAN	TUBGCP6	Gamma-tubulin complex component 6 OS=Homo sapiens GN=TUBGCP6 PE=1 SV=3	200.37	0	0	2	2	0	18000	18000	0	1
O75461_E2F6_HUMAN	E2F6	Transcription factor E2F6 OS=Homo sapiens GN=E2F6 PE=1 SV=1	31.82	0	0	2	2	0	21000	21000	0	1
Q8IWJ2_GCC2_HUMAN	GCC2	GRIP and coiled-coil domain-containing protein 2 OS=Homo sapiens GN=GCC2 PE=1 SV=4	195.79	0	0	2	2	0	7300	7300	0	1
Q9UFF9_CNOT8_HUMAN	CNOT8	CCR4-NOT transcription complex subunit 8 OS=Homo sapiens GN=CNOT8 PE=1 SV=1	33.52	0	0	2	2	0	48000	48000	0	1
Q8WWC4_CB047_HUMAN	C2orf47	Uncharacterized protein C2orf47, mitochondrial OS=Homo sapiens GN=C2orf47 PE=1 SV=1	32.52	0	0	2	2	0	11000	11000	0	1
Q6KC79_NIPBL_HUMAN	NIPBL	Nipped-B-like protein OS=Homo sapiens GN=NIPBL PE=1 SV=2	315.85	0	0	2	2	0	8400	8400	0	1
P08195_4F2_HUMAN	SLC3A2	4F2 cell-surface antigen heavy chain OS=Homo sapiens GN=SLC3A2 PE=1 SV=3	67.95	0	0	2	2	0	21000	21000	0	1
P07195_LDHB_HUMAN	LDHB	L-lactate dehydrogenase B chain OS=Homo sapiens GN=LDHB PE=1 SV=2	36.62	0	0	2	2	0	18000	18000	0	1
Q8IVV7_GID4_HUMAN	GID4	Glucose-induced degradation protein 4 homolog OS=Homo sapiens GN=GID4 PE=2 SV=1	33.49	0	0	2	2	0	23000	23000	0	1
Q86XN7_PRSR1_HUMAN	PROSER1	Proline and serine-rich protein 1 OS=Homo sapiens GN=PROSER1 PE=1 SV=2	95.64	0	0	2	2	0	62000	62000	0	1
O75937_DNJC8_HUMAN	DNAJC8	DnaJ homolog subfamily C member 8 OS=Homo sapiens GN=DNAJC8 PE=1 SV=2	29.82	0	0	2	2	0	29000	29000	0	1
P00338_LDHA_HUMAN	LDHA	L-lactate dehydrogenase A chain OS=Homo sapiens GN=LDHA PE=1 SV=2	36.67	0	0	2	2	0	13000	13000	0	1
O14735_CDIPT_HUMAN	CDIPT	CDP-diacylglycerol--inositol 3-phosphatidyltransferase OS=Homo sapiens GN=CDIPT PE=1 SV=1	23.52	0	0	2	2	0	10000	10000	0	1
Q9P258_RCC2_HUMAN	RCC2	Protein RCC2 OS=Homo sapiens GN=RCC2 PE=1 SV=2	56.05	0	0	2	2	0	10000	10000	0	1
P48556_PSMD8_HUMAN	PSMD8	26S proteasome non-ATPase regulatory subunit 8 OS=Homo sapiens GN=PSMD8 PE=1 SV=2	39.59	0	0	2	2	0	68000	68000	0	1
P28340_DPOD1_HUMAN	POLD1	DNA polymerase delta catalytic subunit OS=Homo sapiens GN=POLD1 PE=1 SV=2	123.55	0	0	2	2	0	16000	16000	0	1
P84077_ARF1_HUMAN	ARF1	ADP-ribosylation factor 1 OS=Homo sapiens GN=ARF1 PE=1 SV=2	20.68	0	0	2	2	0	10000	10000	0	1
Q6P4A7_SFXN4_HUMAN	SFXN4	Sideroflexin-4 OS=Homo sapiens GN=SFXN4 PE=1 SV=1	37.97	0	0	2	2	0	47000	47000	0	1
Q8WWW0_RASF5_HUMAN	RASSF5	Ras association domain-containing protein 5 OS=Homo sapiens GN=RASSF5 PE=1 SV=1	47.06	0	0	2	2	0	6700	6700	0	1
Q13439_GOGA4_HUMAN	GOLGA4	Golgin subfamily A member 4 OS=Homo sapiens GN=GOLGA4 PE=1 SV=1	260.98	0	0	2	2	0	8400	8400	0	1
O75376_NCOR1_HUMAN	NCOR1	Nuclear receptor corepressor 1 OS=Homo sapiens GN=NCOR1 PE=1 SV=2	270.04	0	0	2	2	0	2400	2400	0	1
A2RRP1_NBAS_HUMAN	NBAS	Neuroblastoma-amplified sequence OS=Homo sapiens GN=NBAS PE=1 SV=2	268.4	0	0	1	11	0	28000000	28000000	0	1
O15374_MOT5_HUMAN	SLC16A4	Monocarboxylate transporter 5 OS=Homo sapiens GN=SLC16A4 PE=2 SV=1	53.99	0	0	1	8	0	16000000	16000000	0	1
J3KP27_J3KP27_HUMAN	TRAPPC4	Trafficking protein particle complex subunit 4 OS=Homo sapiens GN=TRAPPC4 PE=1 SV=1	19.98	0	0	1	6	0	75000000	75000000	0	1
A0A087WTG3_A0A087WTG3_HUMAN	CUL3	Cullin-3 OS=Homo sapiens GN=CUL3 PE=1 SV=1	39.12	0	0	1	4	0	1100000	1100000	0	1
Q9UIF3_TEKT2_HUMAN	TEKT2	Tektin-2 OS=Homo sapiens GN=TEKT2 PE=1 SV=1	49.64	0	0	1	4	0	7200000	7200000	0	1
Q8TF72_SHRM3_HUMAN	SHROOM3	Protein Shroom3 OS=Homo sapiens GN=SHROOM3 PE=1 SV=2	216.72	0	0	1	4	0	220000	220000	0	1
O15078_CE290_HUMAN	CEP290	Centrosomal protein of 290 kDa OS=Homo sapiens GN=CEP290 PE=1 SV=2	290.21	0	0	1	3	0	47000	47000	0	1
H0Y720_H0Y720_HUMAN	TNRC6B	Trinucleotide repeat-containing gene 6B protein (Fragment) OS=Homo sapiens GN=TNRC6B PE=1 SV=1	148.59	0	0	1	3	0	22000	22000	0	1
Q86VN1_VPS36_HUMAN	VPS36	Vacuolar protein-sorting-associated protein 36 OS=Homo sapiens GN=VPS36 PE=1 SV=1	43.79	0	0	1	3	0	150000000	150000000	0	1
Q9HC07_TM165_HUMAN	TMEM165	Transmembrane protein 165 OS=Homo sapiens GN=TMEM165 PE=1 SV=1	34.88	0	0	1	2	0	100000	100000	0	1
P16152_CBR1_HUMAN	CBR1	Carbonyl reductase [NADPH] 1 OS=Homo sapiens GN=CBR1 PE=1 SV=3	30.36	0	0	1	2	0	4400	4400	0	1
Q8WUA2_PPIL4_HUMAN	PPIL4	Peptidyl-prolyl cis-trans isomerase-like 4 OS=Homo sapiens GN=PPIL4 PE=1 SV=1	57.19	0	0	1	2	0	180000	180000	0	1
Q32MZ4_LRRF1_HUMAN	LRRFIP1	Leucine-rich repeat flightless-interacting protein 1 OS=Homo sapiens GN=LRRFIP1 PE=1 SV=2	89.2	0	0	1	2	0	34000	34000	0	1
Q9H0W9_CK054_HUMAN	C11orf54	Ester hydrolase C11orf54 OS=Homo sapiens GN=C11orf54 PE=1 SV=1	35.09	0	0	1	2	0	3700	3700	0	1
Q4ADV7_RIC1_HUMAN	RIC1	RAB6A-GEF complex partner protein 1 OS=Homo sapiens GN=RIC1 PE=1 SV=2	159.2	0	0	1	2	0	160000	160000	0	1
P55735_SEC13_HUMAN	SEC13	Protein SEC13 homolog OS=Homo sapiens GN=SEC13 PE=1 SV=3	35.52	0	0	1	2	0	3500	3500	0	1
Q8N1X5_YF001_HUMAN		Uncharacterized protein FLJ37310 OS=Homo sapiens PE=2 SV=1	16.48	0	0	1	2	0	21000	21000	0	1
Q96PB1_CASD1_HUMAN	CASD1	CAS1 domain-containing protein 1 OS=Homo sapiens GN=CASD1 PE=2 SV=1	91.62	0	0	1	2	0	40000000	40000000	0	1
C9IZW8_C9IZW8_HUMAN	NDUFB2	NADH dehydrogenase [ubiquinone] 1 beta subcomplex subunit 2, mitochondrial OS=Homo sapiens GN=NDUFB2 PE=1 SV=1	9.39	0	0	1	2	0	5100	5100	0	1
P12004_PCNA_HUMAN	PCNA	Proliferating cell nuclear antigen OS=Homo sapiens GN=PCNA PE=1 SV=1	28.75	0	0	1	1	0	12000	12000	0	1
H0Y5C6_H0Y5C6_HUMAN	FLNA	Filamin-A (Fragment) OS=Homo sapiens GN=FLNA PE=1 SV=1	29.84	0	0	1	1	0	11000	11000	0	1
P29401_TKT_HUMAN	TKT	Transketolase OS=Homo sapiens GN=TKT PE=1 SV=3	67.83	0	0	1	1	0	3600	3600	0	1
P00492_HPRT_HUMAN	HPRT1	Hypoxanthine-guanine phosphoribosyltransferase OS=Homo sapiens GN=HPRT1 PE=1 SV=2	24.56	0	0	1	1	0	12000	12000	0	1
P57088_TMM33_HUMAN	TMEM33	Transmembrane protein 33 OS=Homo sapiens GN=TMEM33 PE=1 SV=2	27.96	0	0	1	1	0	17000	17000	0	1
Q9UBV2_SE1L1_HUMAN	SEL1L	Protein sel-1 homolog 1 OS=Homo sapiens GN=SEL1L PE=1 SV=3	88.7	0	0	1	1	0	72000	72000	0	1
Q9UGM3_DMBT1_HUMAN	DMBT1	Deleted in malignant brain tumors 1 protein OS=Homo sapiens GN=DMBT1 PE=1 SV=2	260.57	0	0	1	1	0	64000	64000	0	1
Q2TAM9_TUSC1_HUMAN	TUSC1	Tumor suppressor candidate gene 1 protein OS=Homo sapiens GN=TUSC1 PE=1 SV=3	23.38	0	0	1	1	0	2300	2300	0	1
Q9H9G7_AGO3_HUMAN	AGO3	Protein argonaute-3 OS=Homo sapiens GN=AGO3 PE=1 SV=2	97.3	0	0	1	1	0	6400	6400	0	1
Q01518_CAP1_HUMAN	CAP1	Adenylyl cyclase-associated protein 1 OS=Homo sapiens GN=CAP1 PE=1 SV=5	51.87	0	0	1	1	0	16000	16000	0	1
O43819_SCO2_HUMAN	SCO2	Protein SCO2 homolog, mitochondrial OS=Homo sapiens GN=SCO2 PE=1 SV=3	29.79	0	0	1	1	0	7200	7200	0	1
O75792_RNH2A_HUMAN	RNASEH2A	Ribonuclease H2 subunit A OS=Homo sapiens GN=RNASEH2A PE=1 SV=2	33.37	0	0	1	1	0	7000	7000	0	1
O15258_RER1_HUMAN	RER1	Protein RER1 OS=Homo sapiens GN=RER1 PE=1 SV=1	22.94	0	0	1	1	0	6400	6400	0	1
Q9BYB4_GNB1L_HUMAN	GNB1L	Guanine nucleotide-binding protein subunit beta-like protein 1 OS=Homo sapiens GN=GNB1L PE=1 SV=2	35.6	0	0	1	1	0	12000	12000	0	1
Q9NNW5_WDR6_HUMAN	WDR6	WD repeat-containing protein 6 OS=Homo sapiens GN=WDR6 PE=1 SV=1	121.65	0	0	1	1	0	6200	6200	0	1
Q14517_FAT1_HUMAN	FAT1	Protocadherin Fat 1 OS=Homo sapiens GN=FAT1 PE=1 SV=2	505.96	0	0	1	1	0	3000	3000	0	1
P09488_GSTM1_HUMAN	GSTM1	Glutathione S-transferase Mu 1 OS=Homo sapiens GN=GSTM1 PE=1 SV=3	25.7	0	0	1	1	0	12000	12000	0	1
Q96NB2_SFXN2_HUMAN	SFXN2	Sideroflexin-2 OS=Homo sapiens GN=SFXN2 PE=1 SV=2	36.21	0	0	1	1	0	7700	7700	0	1
O14880_MGST3_HUMAN	MGST3	Microsomal glutathione S-transferase 3 OS=Homo sapiens GN=MGST3 PE=1 SV=1	16.51	0	0	1	1	0	8800	8800	0	1
Q8WXG6_MADD_HUMAN	MADD	MAP kinase-activating death domain protein OS=Homo sapiens GN=MADD PE=1 SV=2	183.19	0	0	1	1	0	1900	1900	0	1
P21266_GSTM3_HUMAN	GSTM3	Glutathione S-transferase Mu 3 OS=Homo sapiens GN=GSTM3 PE=1 SV=3	26.54	0	0	1	1	0	6900	6900	0	1
Q9HDC5_JPH1_HUMAN	JPH1	Junctophilin-1 OS=Homo sapiens GN=JPH1 PE=1 SV=2	71.64	0	0	1	1	0	10000	10000	0	1
O00170_AIP_HUMAN	AIP	AH receptor-interacting protein OS=Homo sapiens GN=AIP PE=1 SV=2	37.61	0	0	1	1	0	19000	19000	0	1
Q5SXM8_DNLZ_HUMAN	DNLZ	DNL-type zinc finger protein OS=Homo sapiens GN=DNLZ PE=1 SV=1	19.19	0	0	1	1	0	3400	3400	0	1
P21964_COMT_HUMAN	COMT	Catechol O-methyltransferase OS=Homo sapiens GN=COMT PE=1 SV=2	30.02	0	0	1	1	0	16000	16000	0	1
P61956_SUMO2_HUMAN	SUMO2	Small ubiquitin-related modifier 2 OS=Homo sapiens GN=SUMO2 PE=1 SV=3	10.86	0	0	1	1	0	44000	44000	0	1
Q96CP2_FWCH2_HUMAN	FLYWCH2	FLYWCH family member 2 OS=Homo sapiens GN=FLYWCH2 PE=1 SV=1	14.55	0	0	1	1	0	11000	11000	0	1
P43487_RANG_HUMAN	RANBP1	Ran-specific GTPase-activating protein OS=Homo sapiens GN=RANBP1 PE=1 SV=1	23.3	0	0	1	1	0	12000	12000	0	1
P43307_SSRA_HUMAN	SSR1	Translocon-associated protein subunit alpha OS=Homo sapiens GN=SSR1 PE=1 SV=3	32.22	0	0	1	1	0	25000	25000	0	1
Q9P1A2_PP4RL_HUMAN	PPP4R1L	Putative serine/threonine-protein phosphatase 4 regulatory subunit 1-like OS=Homo sapiens GN=PPP4R1L PE=5 SV=3	45.88	0	0	1	1	0	510000	510000	0	1
O43813_LANC1_HUMAN	LANCL1	LanC-like protein 1 OS=Homo sapiens GN=LANCL1 PE=1 SV=1	45.25	0	0	1	1	0	14000	14000	0	1
O00410_IPO5_HUMAN	IPO5	Importin-5 OS=Homo sapiens GN=IPO5 PE=1 SV=4	123.55	0	0	1	1	0	11000	11000	0	1
Q33E94_RFX4_HUMAN	RFX4	Transcription factor RFX4 OS=Homo sapiens GN=RFX4 PE=1 SV=2	83.31	0	0	1	1	0	930000	930000	0	1
Q6ZVL6_K154L_HUMAN	KIAA1549L	UPF0606 protein KIAA1549L OS=Homo sapiens GN=KIAA1549L PE=2 SV=2	198.88	0	0	1	1	0	370000	370000	0	1
Q99666_RGPD5_HUMAN	RGPD5	RANBP2-like and GRIP domain-containing protein 5/6 OS=Homo sapiens GN=RGPD5 PE=1 SV=3	198.8	0	0	1	1	0	5500	5500	0	1
Q9H3R5_CENPH_HUMAN	CENPH	Centromere protein H OS=Homo sapiens GN=CENPH PE=1 SV=1	28.46	0	0	1	1	0	6800	6800	0	1
Q8WW01_SEN15_HUMAN	TSEN15	tRNA-splicing endonuclease subunit Sen15 OS=Homo sapiens GN=TSEN15 PE=1 SV=1	18.63	0	0	1	1	0	6000	6000	0	1
P33991_MCM4_HUMAN	MCM4	DNA replication licensing factor MCM4 OS=Homo sapiens GN=MCM4 PE=1 SV=5	96.5	0	0	1	1	0	17000	17000	0	1
P45954_ACDSB_HUMAN	ACADSB	Short/branched chain specific acyl-CoA dehydrogenase, mitochondrial OS=Homo sapiens GN=ACADSB PE=1 SV=1	47.46	0	0	1	1	0	8000	8000	0	1
Q9BPX3_CND3_HUMAN	NCAPG	Condensin complex subunit 3 OS=Homo sapiens GN=NCAPG PE=1 SV=1	114.26	0	0	1	1	0	10000	10000	0	1
Q92797_SYMPK_HUMAN	SYMPK	Symplekin OS=Homo sapiens GN=SYMPK PE=1 SV=2	141.06	0	0	1	1	0	11000	11000	0	1
Q6IMN6_CAPR2_HUMAN	CAPRIN2	Caprin-2 OS=Homo sapiens GN=CAPRIN2 PE=1 SV=1	125.85	0	0	1	1	0	3700	3700	0	1
Q9NPF4_OSGEP_HUMAN	OSGEP	Probable tRNA N6-adenosine threonylcarbamoyltransferase OS=Homo sapiens GN=OSGEP PE=1 SV=1	36.4	0	0	1	1	0	5300	5300	0	1
Q9BVA1_TBB2B_HUMAN	TUBB2B	Tubulin beta-2B chain OS=Homo sapiens GN=TUBB2B PE=1 SV=1	49.92	0	0	1	1	0	170000	170000	0	1
Q9NX40_OCAD1_HUMAN	OCIAD1	OCIA domain-containing protein 1 OS=Homo sapiens GN=OCIAD1 PE=1 SV=1	27.61	0	0	1	1	0	11000	11000	0	1
P60981_DEST_HUMAN	DSTN	Destrin OS=Homo sapiens GN=DSTN PE=1 SV=3	18.49	0	0	1	1	0	11000	11000	0	1
Q6ZVX7_FBX50_HUMAN	NCCRP1	F-box only protein 50 OS=Homo sapiens GN=NCCRP1 PE=1 SV=1	30.83	0	0	1	1	0	12000	12000	0	1
P53004_BIEA_HUMAN	BLVRA	Biliverdin reductase A OS=Homo sapiens GN=BLVRA PE=1 SV=2	33.41	0	0	1	1	0	8400	8400	0	1
P21796_VDAC1_HUMAN	VDAC1	Voltage-dependent anion-selective channel protein 1 OS=Homo sapiens GN=VDAC1 PE=1 SV=2	30.75	0	0	1	1	0	12000	12000	0	1
P17612_KAPCA_HUMAN	PRKACA	cAMP-dependent protein kinase catalytic subunit alpha OS=Homo sapiens GN=PRKACA PE=1 SV=2	40.56	0	0	1	1	0	130000	130000	0	1
P51452_DUS3_HUMAN	DUSP3	Dual specificity protein phosphatase 3 OS=Homo sapiens GN=DUSP3 PE=1 SV=1	20.47	0	0	1	1	0	6300	6300	0	1
P00846_ATP6_HUMAN	MT-ATP6	ATP synthase subunit a OS=Homo sapiens GN=MT-ATP6 PE=1 SV=1	24.8	0	0	1	1	0	9900	9900	0	1
O75832_PSD10_HUMAN	PSMD10	26S proteasome non-ATPase regulatory subunit 10 OS=Homo sapiens GN=PSMD10 PE=1 SV=1	24.41	0	0	1	1	0	12000	12000	0	1
O43324_MCA3_HUMAN	EEF1E1	Eukaryotic translation elongation factor 1 epsilon-1 OS=Homo sapiens GN=EEF1E1 PE=1 SV=1	19.8	0	0	1	1	0	17000	17000	0	1
P19388_RPAB1_HUMAN	POLR2E	DNA-directed RNA polymerases I, II, and III subunit RPABC1 OS=Homo sapiens GN=POLR2E PE=1 SV=4	24.54	0	0	1	1	0	6600	6600	0	1
Q04726_TLE3_HUMAN	TLE3	Transducin-like enhancer protein 3 OS=Homo sapiens GN=TLE3 PE=1 SV=2	83.36	0	0	1	1	0	28000	28000	0	1
O75150_BRE1B_HUMAN	RNF40	E3 ubiquitin-protein ligase BRE1B OS=Homo sapiens GN=RNF40 PE=1 SV=4	113.58	0	0	1	1	0	11000	11000	0	1
P21359_NF1_HUMAN	NF1	Neurofibromin OS=Homo sapiens GN=NF1 PE=1 SV=2	319.17	0	0	1	1	0	4700	4700	0	1
P01876_IGHA1_HUMAN	IGHA1	Ig alpha-1 chain C region OS=Homo sapiens GN=IGHA1 PE=1 SV=2	37.63	0	0	1	1	0	9100	9100	0	1
P12268_IMDH2_HUMAN	IMPDH2	Inosine-5'-monophosphate dehydrogenase 2 OS=Homo sapiens GN=IMPDH2 PE=1 SV=2	55.77	0	0	1	1	0	21000	21000	0	1
Q5GLZ8_HERC4_HUMAN	HERC4	Probable E3 ubiquitin-protein ligase HERC4 OS=Homo sapiens GN=HERC4 PE=1 SV=1	118.49	0	0	1	1	0	9700	9700	0	1
P48507_GSH0_HUMAN	GCLM	Glutamate--cysteine ligase regulatory subunit OS=Homo sapiens GN=GCLM PE=1 SV=1	30.71	0	0	1	1	0	8000	8000	0	1
Q7Z745_MRO2B_HUMAN	MROH2B	Maestro heat-like repeat-containing protein family member 2B OS=Homo sapiens GN=MROH2B PE=2 SV=3	180.66	0	0	1	1	0	17000	17000	0	1
P28161_GSTM2_HUMAN	GSTM2	Glutathione S-transferase Mu 2 OS=Homo sapiens GN=GSTM2 PE=1 SV=2	25.73	0	0	1	1	0	14000	14000	0	1
P49720_PSB3_HUMAN	PSMB3	Proteasome subunit beta type-3 OS=Homo sapiens GN=PSMB3 PE=1 SV=2	22.93	0	0	1	1	0	6000	6000	0	1
P35606_COPB2_HUMAN	COPB2	Coatomer subunit beta' OS=Homo sapiens GN=COPB2 PE=1 SV=2	102.42	0	0	1	1	0	1000	1000	0	1
Q9H910_HN1L_HUMAN	HN1L	Hematological and neurological expressed 1-like protein OS=Homo sapiens GN=HN1L PE=1 SV=1	20.05	0	0	1	1	0	11000	11000	0	1
Q99426_TBCB_HUMAN	TBCB	Tubulin-folding cofactor B OS=Homo sapiens GN=TBCB PE=1 SV=2	27.31	0	0	1	1	0	3600	3600	0	1
Q53GQ0_DHB12_HUMAN	HSD17B12	Very-long-chain 3-oxoacyl-CoA reductase OS=Homo sapiens GN=HSD17B12 PE=1 SV=2	34.3	0	0	1	1	0	3100	3100	0	1
Q9BSD7_NTPCR_HUMAN	NTPCR	Cancer-related nucleoside-triphosphatase OS=Homo sapiens GN=NTPCR PE=1 SV=1	20.7	0	0	1	1	0	8400	8400	0	1
P13995_MTDC_HUMAN	MTHFD2	Bifunctional methylenetetrahydrofolate dehydrogenase/cyclohydrolase, mitochondrial OS=Homo sapiens GN=MTHFD2 PE=1 SV=2	37.87	0	0	1	1	0	14000	14000	0	1
Q5T440_CAF17_HUMAN	IBA57	Putative transferase CAF17, mitochondrial OS=Homo sapiens GN=IBA57 PE=1 SV=1	38.13	0	0	1	1	0	12000	12000	0	1
Q15631_TSN_HUMAN	TSN	Translin OS=Homo sapiens GN=TSN PE=1 SV=1	26.17	0	0	1	1	0	5900	5900	0	1
Q14669_TRIPC_HUMAN	TRIP12	E3 ubiquitin-protein ligase TRIP12 OS=Homo sapiens GN=TRIP12 PE=1 SV=1	220.3	0	0	1	1	0	1400	1400	0	1
Q9NQX3_GEPH_HUMAN	GPHN	Gephyrin OS=Homo sapiens GN=GPHN PE=1 SV=1	79.7	0	0	1	1	0	3000	3000	0	1
B9EGQ5_B9EGQ5_HUMAN	WIZ	Protein Wiz OS=Homo sapiens GN=WIZ PE=1 SV=1	89	0	0	1	1	0	12000	12000	0	1
Q9BY32_ITPA_HUMAN	ITPA	Inosine triphosphate pyrophosphatase OS=Homo sapiens GN=ITPA PE=1 SV=2	21.43	0	0	1	1	0	5000	5000	0	1
Q49A26_GLYR1_HUMAN	GLYR1	Putative oxidoreductase GLYR1 OS=Homo sapiens GN=GLYR1 PE=1 SV=3	60.52	0	0	1	1	0	2800	2800	0	1
A3KMH1_VWA8_HUMAN	VWA8	von Willebrand factor A domain-containing protein 8 OS=Homo sapiens GN=VWA8 PE=1 SV=2	214.69	0	0	1	1	0	2800	2800	0	1
Q96JH8_RADIL_HUMAN	RADIL	Ras-associating and dilute domain-containing protein OS=Homo sapiens GN=RADIL PE=1 SV=5	117.38	0	0	1	1	0	9800	9800	0	1
P62304_RUXE_HUMAN	SNRPE	Small nuclear ribonucleoprotein E OS=Homo sapiens GN=SNRPE PE=1 SV=1	10.8	0	0	1	1	0	3600	3600	0	1
Q8N158_GPC2_HUMAN	GPC2	Glypican-2 OS=Homo sapiens GN=GPC2 PE=1 SV=1	62.79	0	0	1	1	0	480000	480000	0	1
C9J1R2_C9J1R2_HUMAN	IL17RE	Interleukin-17 receptor E (Fragment) OS=Homo sapiens GN=IL17RE PE=4 SV=1	19.58	0	0	1	1	0	22000000	22000000	0	1
Q15773_MLF2_HUMAN	MLF2	Myeloid leukemia factor 2 OS=Homo sapiens GN=MLF2 PE=1 SV=1	28.13	0	0	1	1	0	15000	15000	0	1
Q04724_TLE1_HUMAN	TLE1	Transducin-like enhancer protein 1 OS=Homo sapiens GN=TLE1 PE=1 SV=2	83.15	0	0	1	1	0	36000	36000	0	1
Q9Y6W3_CAN7_HUMAN	CAPN7	Calpain-7 OS=Homo sapiens GN=CAPN7 PE=1 SV=1	92.59	0	0	1	1	0	7500	7500	0	1
Q07864_DPOE1_HUMAN	POLE	DNA polymerase epsilon catalytic subunit A OS=Homo sapiens GN=POLE PE=1 SV=5	261.35	0	0	1	1	0	6200	6200	0	1
O75251_NDUS7_HUMAN	NDUFS7	NADH dehydrogenase [ubiquinone] iron-sulfur protein 7, mitochondrial OS=Homo sapiens GN=NDUFS7 PE=1 SV=3	23.55	0	0	1	1	0	8000	8000	0	1
O75935_DCTN3_HUMAN	DCTN3	Dynactin subunit 3 OS=Homo sapiens GN=DCTN3 PE=1 SV=1	21.11	0	0	1	1	0	51000	51000	0	1
P54136_SYRC_HUMAN	RARS	Arginine--tRNA ligase, cytoplasmic OS=Homo sapiens GN=RARS PE=1 SV=2	75.33	0	0	1	1	0	72000	72000	0	1
Q9NRN7_ADPPT_HUMAN	AASDHPPT	L-aminoadipate-semialdehyde dehydrogenase-phosphopantetheinyl transferase OS=Homo sapiens GN=AASDHPPT PE=1 SV=2	35.75	0	0	1	1	0	30000	30000	0	1
Q9UI42_CBPA4_HUMAN	CPA4	Carboxypeptidase A4 OS=Homo sapiens GN=CPA4 PE=1 SV=2	47.32	0	0	1	1	0	9300	9300	0	1
P35611_ADDA_HUMAN	ADD1	Alpha-adducin OS=Homo sapiens GN=ADD1 PE=1 SV=2	80.9	0	0	1	1	0	5900	5900	0	1
Q16695_H31T_HUMAN	HIST3H3	Histone H3.1t OS=Homo sapiens GN=HIST3H3 PE=1 SV=3	15.5	0	0	1	1	0	64000	64000	0	1
Q5JSZ5_PRC2B_HUMAN	PRRC2B	Protein PRRC2B OS=Homo sapiens GN=PRRC2B PE=1 SV=2	242.82	0	0	1	1	0	3700	3700	0	1
O60308_CE104_HUMAN	CEP104	Centrosomal protein of 104 kDa OS=Homo sapiens GN=CEP104 PE=1 SV=1	104.38	0	0	1	1	0	25000	25000	0	1
Q9UKX3_MYH13_HUMAN	MYH13	Myosin-13 OS=Homo sapiens GN=MYH13 PE=1 SV=2	223.47	0	0	1	1	0	9000	9000	0	1
Q5LJB1_Q5LJB1_HUMAN	UCHL5	Ubiquitin carboxyl-terminal hydrolase isozyme L5 (Fragment) OS=Homo sapiens GN=UCHL5 PE=4 SV=1	18.25	0	0	1	1	0	36000	36000	0	1
Q6ZVX9_PAQR9_HUMAN	PAQR9	Progestin and adipoQ receptor family member 9 OS=Homo sapiens GN=PAQR9 PE=2 SV=1	42.66	0	0	1	1	0	7000	7000	0	1
Q9NVS2_RT18A_HUMAN	MRPS18A	28S ribosomal protein S18a, mitochondrial OS=Homo sapiens GN=MRPS18A PE=1 SV=1	22.17	0	0	1	1	0	9600	9600	0	1
Q8IZC6_CORA1_HUMAN	COL27A1	Collagen alpha-1(XXVII) chain OS=Homo sapiens GN=COL27A1 PE=1 SV=1	186.78	0	0	1	1	0	74000	74000	0	1
Q9UHC1_MLH3_HUMAN	MLH3	DNA mismatch repair protein Mlh3 OS=Homo sapiens GN=MLH3 PE=1 SV=3	163.61	0	0	1	1	0	21000	21000	0	1
Q9UBM7_DHCR7_HUMAN	DHCR7	7-dehydrocholesterol reductase OS=Homo sapiens GN=DHCR7 PE=1 SV=1	54.45	0	0	1	1	0	8400	8400	0	1
Q6TDP4_KLH17_HUMAN	KLHL17	Kelch-like protein 17 OS=Homo sapiens GN=KLHL17 PE=2 SV=1	69.83	0	0	1	1	0	6700	6700	0	1
Q99496_RING2_HUMAN	RNF2	E3 ubiquitin-protein ligase RING2 OS=Homo sapiens GN=RNF2 PE=1 SV=1	37.63	0	0	1	1	0	240000	240000	0	1
Q15392_DHC24_HUMAN	DHCR24	Delta(24)-sterol reductase OS=Homo sapiens GN=DHCR24 PE=1 SV=2	60.06	0	0	1	1	0	4000	4000	0	1
P84090_ERH_HUMAN	ERH	Enhancer of rudimentary homolog OS=Homo sapiens GN=ERH PE=1 SV=1	12.25	0	0	1	1	0	6200	6200	0	1
O95229_ZWINT_HUMAN	ZWINT	ZW10 interactor OS=Homo sapiens GN=ZWINT PE=1 SV=2	31.27	0	0	1	1	0	6700	6700	0	1
O15260_SURF4_HUMAN	SURF4	Surfeit locus protein 4 OS=Homo sapiens GN=SURF4 PE=1 SV=3	30.37	0	0	1	1	0	8100	8100	0	1
O14647_CHD2_HUMAN	CHD2	Chromodomain-helicase-DNA-binding protein 2 OS=Homo sapiens GN=CHD2 PE=1 SV=2	211.21	0	0	1	1	0	8000	8000	0	1
Q96NN9_AIFM3_HUMAN	AIFM3	Apoptosis-inducing factor 3 OS=Homo sapiens GN=AIFM3 PE=1 SV=1	66.75	0	0	1	1	0	230000	230000	0	1
Q8WUH6_TM263_HUMAN	TMEM263	Transmembrane protein 263 OS=Homo sapiens GN=TMEM263 PE=1 SV=1	11.74	0	0	1	1	0	10000	10000	0	1
Q8N2S1_LTBP4_HUMAN	LTBP4	Latent-transforming growth factor beta-binding protein 4 OS=Homo sapiens GN=LTBP4 PE=1 SV=2	173.32	0	0	1	1	0	5000	5000	0	1
O43379_WDR62_HUMAN	WDR62	WD repeat-containing protein 62 OS=Homo sapiens GN=WDR62 PE=1 SV=4	165.85	0	0	1	1	0	5700	5700	0	1
O75342_LX12B_HUMAN	ALOX12B	Arachidonate 12-lipoxygenase, 12R-type OS=Homo sapiens GN=ALOX12B PE=1 SV=1	80.3	0	0	1	1	0	14000	14000	0	1
Q86UA6_RIP_HUMAN	RPAIN	RPA-interacting protein OS=Homo sapiens GN=RPAIN PE=1 SV=1	24.77	0	0	1	1	0	27000	27000	0	1
Q8WVX9_FACR1_HUMAN	FAR1	Fatty acyl-CoA reductase 1 OS=Homo sapiens GN=FAR1 PE=1 SV=1	59.32	0	0	1	1	0	4500	4500	0	1
Q9UKJ3_GPTC8_HUMAN	GPATCH8	G patch domain-containing protein 8 OS=Homo sapiens GN=GPATCH8 PE=1 SV=2	164.1	0	0	1	1	0	3900000	3900000	0	1
Q5VYK3_ECM29_HUMAN	ECM29	Proteasome-associated protein ECM29 homolog OS=Homo sapiens GN=ECM29 PE=1 SV=2	204.16	0	0	1	1	0	6100	6100	0	1
P51531_SMCA2_HUMAN	SMARCA2	Probable global transcription activator SNF2L2 OS=Homo sapiens GN=SMARCA2 PE=1 SV=2	181.17	0	0	1	1	0	8500	8500	0	1
Q7Z6R9_AP2D_HUMAN	TFAP2D	Transcription factor AP-2-delta OS=Homo sapiens GN=TFAP2D PE=2 SV=1	49.55	0	0	1	1	0	64000	64000	0	1
Q9H2V7_SPNS1_HUMAN	SPNS1	Protein spinster homolog 1 OS=Homo sapiens GN=SPNS1 PE=1 SV=1	56.59	0	0	1	1	0	4500	4500	0	1
Q9GZT9_EGLN1_HUMAN	EGLN1	Egl nine homolog 1 OS=Homo sapiens GN=EGLN1 PE=1 SV=1	45.99	0	0	1	1	0	16000	16000	0	1
Q5T750_XP32_HUMAN	XP32	Skin-specific protein 32 OS=Homo sapiens GN=XP32 PE=1 SV=1	26.22	0	0	1	1	0	37000	37000	0	1
P61619_S61A1_HUMAN	SEC61A1	Protein transport protein Sec61 subunit alpha isoform 1 OS=Homo sapiens GN=SEC61A1 PE=1 SV=2	52.23	0	0	1	1	0	3400	3400	0	1
