# Supplementary material for: Exon junction complex shapes the m6A epitranscriptome
Source: Nat Commun. 2022 Dec 23;13:7904. doi: 10.1038/s41467-022-35643-1 (PMC9780246; doi:10.1038/s41467-022-35643-1)
Supplement: Supplementary file 5 — Source Data [file 41467_2022_35643_MOESM5_ESM.xlsx]

## Sheet: Fig. 3h
Fig. 3h
meRIP-qPCR of endogenous genes
	siCtrl				siEIF4A3
RFC5	0.924813	0.898898	1.16967	1.00957	1.53157	1.47635	1.77641	1.65389
TRIB3	0.726939	1.09567	1.17739		1.97241	2.57511	1.50948
SF3B2	0.913595	0.920387	1.0717	1.13562	2.13899	1.43786	1.9879	2.1736
SNRPA	1.22802	0.79944	1.1566	0.688385	1.45005	1.42208	1.46709	1.91188
MCM7	1.28405	0.712384	1.08908	0.850498	1.58531	1.87863	1.92291	1.82788
RBM33	0.916662	1.02589	1.10111	0.937119	1.2189	1.33138	1.56981	1.57211
METTL3 eCLIP-qPCR of endogenous genes
	siCtrl			siEIF4A3
RFC5	0.939659	1.03082	1.02952	1.64768	1.42761	1.85961
TRIB3	1.1499	0.926732	0.923364	1.8644	1.67816	1.83272
SF3B2	1.10274	0.934917	0.962341	2.23424	2.13177	1.69014
SNRPA	1.20821	0.817756	0.974036	2.11724	2.01927	1.52968
MCM7	0.980467	0.807208	1.21232	1.94152	1.66421	1.95758
RBM33	1.06262	0.842251	1.09513	1.4317	1.5797	1.82781

## Sheet: Fig. 4b
Fig. 4b, meRIP-qPCR of reporters
	siCtrl + Mature				siEIF4A3 + Mature				siCtrl + pre-WT				siEIF4A3 + pre-WT
TRIB3	1.00537	0.978963	0.886041	1.12963	1.0881	1.16946	1.08176		0.718685	0.71875	0.743074	0.784236	1.45103	1.01018	1.84544	2.39557
SF3B2	0.766356	1.10864	1.29771	0.827291	1.0206	1.22083	0.88723	0.99159	0.327383	0.248006	0.513368	0.405595	0.953127	1.28345	0.576087	1.22344

## Sheet: Fig. 4c
Fig. 4c, METTL3 eCLIP-qPCR of reporters
	siCtrl + Mature				siEIF4A3 + Mature				siCtrl + pre-WT				siEIF4A3 + pre-WT
TRIB3	0.958856	0.958551	1.26771	0.814885	1.29519	1.433	1.06215	1.60831	0.67743	0.639275	0.559608	0.371713	0.79589	0.892777	0.83083	0.805762
SF3B2	1.22745	0.878361	0.889655	1.00453	1.21232	0.925051	1.11194	1.25564	0.363071	0.369882	0.174167	0.212997	0.929724	1.20673	1.31963	1.36625

## Sheet: Fig. 4d
Fig. 4d, meRIP-qPCR of reporter upon EIF4A3 overexpression
		Flag-EV			Flag-EIF4A3
TRIB33	pre-WT	1	1	1	0.7488	0.515114	0.58886
	pre-Mut	1.90023	1.49176	1.23206	2.24746	1.3231	1.47879
	Mature	1.99523	1.15666	1.72119	1.69475	1.20308	1.6935
		Flag-EV			Flag-EIF4A3
SF3B2	pre-WT	1	1	1	0.760722	0.578723	0.721881
	pre-Mut	1.80095	1.2414	1.63907	2.40249	1.26937	1.903
	Mature	2.27246	1.41071	1.31882	2.2579	1.34712	1.46747

## Sheet: Fig. 4f
Fig. 4f, meRIP-qPCR of tethering assay
	MS2-EV			MS2-EIF			MS2-GFP			MS2-TRIM71
TRIB33	1	1	1	0.470318	0.457864	0.523789	1.08627	0.928885	1.26027	0.668086	0.922485	1.38427
SF3B2	1	1	1	0.761336	0.478756	0.650224	0.96948	0.975259	1.41734	0.793298	0.92298	1.37099
RFC5	1	1	1	0.709896	0.293477	0.579091	0.972997	1.0968	1.67925	0.78888	1.36135	1.84832
MCM7	1	1	1	0.624657	0.107578	0.586922	1.02679	1.0641	1.38357	0.728887	1.20128	1.72701
RBM33	1	1	1	0.643562	0.498777	0.284204	0.815559	0.986299	0.548648	0.795551	1.14976	0.551001

## Sheet: Fig. 4g
Fig. 4g, METTL3 eCLIP-qPCR of tethering assay
	MS2-EV			MS2-EIF			MS2-GFP			MS2-TRIM71
TRIB33	1	1	1	0.523789	0.393193	0.558937	1.26027	0.685488	1.24898	1.38427	0.400644	0.912923
SF3B2	1	1	1	0.650224	0.584832	0.660488	1.41734	0.901045	0.834409	1.37099	0.741534	0.872405
RFC5	1	1	1	0.579091	0.183494	0.649878	1.67925	1.14301	1.10289	1.84832	1.219	0.742489
MCM7	1	1	1	0.841638	0.747003	0.645315	0.811586	0.818073	1.08477	0.879582	1.42062	1.21751
RBM33	1	1	1	0.284204	0.515659	0.166714	0.548648	1.03647	0.815431	0.551001	0.461244	0.874505

## Sheet: Supplementary Fig. 1a
Supplementary Fig. 1a, m6A level (m6A/A %) on caRNA or polyA+ RNA detected by LC-MS/MS
	caRNA	polyA RNA
rep1	0.334683	0.323038
rep2	0.296179	0.318153

## Sheet: Supplementary Fig. 2f
Supplementary Fig. 2f, m6A level (m6A/A %) on polyA+ RNA detected by LC-MS/MS
	siCtrl	siALKBH5	siEIF4A3
rep1	0.323038	0.296432	0.59842
rep2	0.318153	0.299302	0.560574

## Sheet: Supplementary Fig. 6a
Supplementary Fig. 6a, meRIP-qPCR of reporters
	siCtrl + Mature				siEIF4A3 + Mature				siCtrl + pre-WT				siEIF4A3 + pre-WT
RFC5	1.04564	0.973151	0.895834	1.08537	1.06223	1.1267	1.37944	1.43539	0.535703	0.457304	0.505452	0.430618	1.40685	1.55185	1.47108
MCM7	0.91684	1.03314	0.832485	1.21753	1.12238	0.620528	1.50106	1.00892	0.444957	0.36175	0.683804	0.624636	1.17368	1.84845	1.94816
RBM33	0.895924	0.740087	0.513749	1.85024	1.25027	0.519723	1.41662	1.12573	0.410903	0.310075	0.686197	0.521874	1.16484	1.37838	1.07507	1.94799

## Sheet: Supplementary Fig. 6b
Supplementary Fig. 6b, METTL3 eCLIP-qPCR of reporters
	siCtrl + Mature				siEIF4A3 + Mature				siCtrl + pre-WT				siEIF4A3 + pre-WT
RFC5	0.998763	1.01767	0.951467	1.0321	1.07505	1.10726	0.977662	1.10551	0.227846	0.235688	0.151186	0.16092	0.596189	0.674385	0.664521	0.642191
MCM7	1.1402	0.995212	0.917992	0.946596	1.3033	1.31435	1.46381	1.65644	0.503843	0.441379	0.479351	0.525229	1.0968	1.03382	0.970536	1.0229
RBM33	0.8627	1.03517	1.02034	1.08179	0.709806	0.964396	0.941076	1.22234	0.377855	0.357301	0.236473	0.374921	0.527594	0.503093	0.512152	0.475584

[truncated: 1 more sheets: Supplementary Fig. 6f]
